# Supplementary material for: Simultaneous molecular docking of different ligands to His6-tagged organophosphorus hydrolase as an effective tool for assessing their effect on the enzyme
Source: PeerJ. 2019 Sep 12;7:e7684. doi: 10.7717/peerj.7684 (PMC6745196; doi:10.7717/peerj.7684)
Supplement: File S1 — XYZ coordinates of antibiotics (puromycin and ceftiofur) and AHLs (C4-, C8- and C12-HSL) docked to the surface of His6-OPH. [file peerj-07-7684-s004.zip]

Archive with 126 entries (120 files):
- PDB files/
- PDB files/C12-HSL/
- PDB files/C12-HSL/C12_HSL_pH10_5_out_model1.pdb
- PDB files/C12-HSL/C12_HSL_pH10_5_out_model10.pdb
- PDB files/C12-HSL/C12_HSL_pH10_5_out_model11.pdb
- PDB files/C12-HSL/C12_HSL_pH10_5_out_model12.pdb
- PDB files/C12-HSL/C12_HSL_pH10_5_out_model2.pdb
- PDB files/C12-HSL/C12_HSL_pH10_5_out_model3.pdb
- PDB files/C12-HSL/C12_HSL_pH10_5_out_model4.pdb
- PDB files/C12-HSL/C12_HSL_pH10_5_out_model5.pdb
- PDB files/C12-HSL/C12_HSL_pH10_5_out_model6.pdb
- PDB files/C12-HSL/C12_HSL_pH10_5_out_model7.pdb
- PDB files/C12-HSL/C12_HSL_pH10_5_out_model8.pdb
- PDB files/C12-HSL/C12_HSL_pH10_5_out_model9.pdb
- PDB files/C12-HSL/C12_HSL_pH7_5_out_model1.pdb
- PDB files/C12-HSL/C12_HSL_pH7_5_out_model10.pdb
- PDB files/C12-HSL/C12_HSL_pH7_5_out_model11.pdb
- PDB files/C12-HSL/C12_HSL_pH7_5_out_model12.pdb
- PDB files/C12-HSL/C12_HSL_pH7_5_out_model2.pdb
- PDB files/C12-HSL/C12_HSL_pH7_5_out_model3.pdb
- PDB files/C12-HSL/C12_HSL_pH7_5_out_model4.pdb
- PDB files/C12-HSL/C12_HSL_pH7_5_out_model5.pdb
- PDB files/C12-HSL/C12_HSL_pH7_5_out_model6.pdb
- PDB files/C12-HSL/C12_HSL_pH7_5_out_model7.pdb
- PDB files/C12-HSL/C12_HSL_pH7_5_out_model8.pdb
- PDB files/C12-HSL/C12_HSL_pH7_5_out_model9.pdb
- PDB files/C4-HSL/
- PDB files/C4-HSL/C4_HSL_out_10_5_model1.pdb
- PDB files/C4-HSL/C4_HSL_out_10_5_model10.pdb
- PDB files/C4-HSL/C4_HSL_out_10_5_model11.pdb
- PDB files/C4-HSL/C4_HSL_out_10_5_model12.pdb
- PDB files/C4-HSL/C4_HSL_out_10_5_model2.pdb
- PDB files/C4-HSL/C4_HSL_out_10_5_model3.pdb
- PDB files/C4-HSL/C4_HSL_out_10_5_model4.pdb
- PDB files/C4-HSL/C4_HSL_out_10_5_model5.pdb
- PDB files/C4-HSL/C4_HSL_out_10_5_model6.pdb
- PDB files/C4-HSL/C4_HSL_out_10_5_model7.pdb
- PDB files/C4-HSL/C4_HSL_out_10_5_model8.pdb
- PDB files/C4-HSL/C4_HSL_out_10_5_model9.pdb
- PDB files/C4-HSL/C4_HSL_out_7_5_model1.pdb
- PDB files/C4-HSL/C4_HSL_out_7_5_model10.pdb
- PDB files/C4-HSL/C4_HSL_out_7_5_model11.pdb
- PDB files/C4-HSL/C4_HSL_out_7_5_model12.pdb
- PDB files/C4-HSL/C4_HSL_out_7_5_model2.pdb
- PDB files/C4-HSL/C4_HSL_out_7_5_model3.pdb
- PDB files/C4-HSL/C4_HSL_out_7_5_model4.pdb
- PDB files/C4-HSL/C4_HSL_out_7_5_model5.pdb
- PDB files/C4-HSL/C4_HSL_out_7_5_model6.pdb
- PDB files/C4-HSL/C4_HSL_out_7_5_model7.pdb
- PDB files/C4-HSL/C4_HSL_out_7_5_model8.pdb
- PDB files/C4-HSL/C4_HSL_out_7_5_model9.pdb
- PDB files/C8-HSL/
- PDB files/C8-HSL/C8_HSL_out_10_5_model1.pdb
- PDB files/C8-HSL/C8_HSL_out_10_5_model10.pdb
- PDB files/C8-HSL/C8_HSL_out_10_5_model11.pdb
- PDB files/C8-HSL/C8_HSL_out_10_5_model12.pdb
- PDB files/C8-HSL/C8_HSL_out_10_5_model2.pdb
- PDB files/C8-HSL/C8_HSL_out_10_5_model3.pdb
- PDB files/C8-HSL/C8_HSL_out_10_5_model4.pdb
- PDB files/C8-HSL/C8_HSL_out_10_5_model5.pdb
- PDB files/C8-HSL/C8_HSL_out_10_5_model6.pdb
- PDB files/C8-HSL/C8_HSL_out_10_5_model7.pdb
- PDB files/C8-HSL/C8_HSL_out_10_5_model8.pdb
- PDB files/C8-HSL/C8_HSL_out_10_5_model9.pdb
- PDB files/C8-HSL/C8_HSL_pH7_5_out_model1.pdb
- PDB files/C8-HSL/C8_HSL_pH7_5_out_model10.pdb
- PDB files/C8-HSL/C8_HSL_pH7_5_out_model11.pdb
- PDB files/C8-HSL/C8_HSL_pH7_5_out_model12.pdb
- PDB files/C8-HSL/C8_HSL_pH7_5_out_model2.pdb
- PDB files/C8-HSL/C8_HSL_pH7_5_out_model3.pdb
- PDB files/C8-HSL/C8_HSL_pH7_5_out_model4.pdb
- PDB files/C8-HSL/C8_HSL_pH7_5_out_model5.pdb
- PDB files/C8-HSL/C8_HSL_pH7_5_out_model6.pdb
- PDB files/C8-HSL/C8_HSL_pH7_5_out_model7.pdb
- PDB files/C8-HSL/C8_HSL_pH7_5_out_model8.pdb
- PDB files/C8-HSL/C8_HSL_pH7_5_out_model9.pdb
- PDB files/Ceftiofur/
- PDB files/Ceftiofur/Ceftiofur_out_10_5_model1.pdb
- PDB files/Ceftiofur/Ceftiofur_out_10_5_model10.pdb
- PDB files/Ceftiofur/Ceftiofur_out_10_5_model11.pdb
- PDB files/Ceftiofur/Ceftiofur_out_10_5_model12.pdb
- PDB files/Ceftiofur/Ceftiofur_out_10_5_model2.pdb
- PDB files/Ceftiofur/Ceftiofur_out_10_5_model3.pdb
- PDB files/Ceftiofur/Ceftiofur_out_10_5_model4.pdb
- PDB files/Ceftiofur/Ceftiofur_out_10_5_model5.pdb
- PDB files/Ceftiofur/Ceftiofur_out_10_5_model6.pdb
- PDB files/Ceftiofur/Ceftiofur_out_10_5_model7.pdb
- PDB files/Ceftiofur/Ceftiofur_out_10_5_model8.pdb
- PDB files/Ceftiofur/Ceftiofur_out_10_5_model9.pdb
- PDB files/Ceftiofur/Ceftiofur_out_7_5_model1.pdb
- PDB files/Ceftiofur/Ceftiofur_out_7_5_model10.pdb
- PDB files/Ceftiofur/Ceftiofur_out_7_5_model11.pdb
- PDB files/Ceftiofur/Ceftiofur_out_7_5_model12.pdb
- PDB files/Ceftiofur/Ceftiofur_out_7_5_model2.pdb
- PDB files/Ceftiofur/Ceftiofur_out_7_5_model3.pdb
- PDB files/Ceftiofur/Ceftiofur_out_7_5_model4.pdb
- PDB files/Ceftiofur/Ceftiofur_out_7_5_model5.pdb
- PDB files/Ceftiofur/Ceftiofur_out_7_5_model6.pdb
- PDB files/Ceftiofur/Ceftiofur_out_7_5_model7.pdb
- PDB files/Ceftiofur/Ceftiofur_out_7_5_model8.pdb
- PDB files/Ceftiofur/Ceftiofur_out_7_5_model9.pdb
- PDB files/Puromycin/
- PDB files/Puromycin/Puromycin_out_10_5_model1.pdb
- PDB files/Puromycin/Puromycin_out_10_5_model10.pdb
- PDB files/Puromycin/Puromycin_out_10_5_model11.pdb
- PDB files/Puromycin/Puromycin_out_10_5_model12.pdb
- PDB files/Puromycin/Puromycin_out_10_5_model2.pdb
- PDB files/Puromycin/Puromycin_out_10_5_model3.pdb
- PDB files/Puromycin/Puromycin_out_10_5_model4.pdb
- PDB files/Puromycin/Puromycin_out_10_5_model5.pdb
- PDB files/Puromycin/Puromycin_out_10_5_model6.pdb
- PDB files/Puromycin/Puromycin_out_10_5_model7.pdb
- PDB files/Puromycin/Puromycin_out_10_5_model8.pdb
- PDB files/Puromycin/Puromycin_out_10_5_model9.pdb
- PDB files/Puromycin/Puromycin_out_7_5_model1.pdb
- PDB files/Puromycin/Puromycin_out_7_5_model10.pdb
- PDB files/Puromycin/Puromycin_out_7_5_model11.pdb
- PDB files/Puromycin/Puromycin_out_7_5_model12.pdb
- PDB files/Puromycin/Puromycin_out_7_5_model2.pdb
- PDB files/Puromycin/Puromycin_out_7_5_model3.pdb
- PDB files/Puromycin/Puromycin_out_7_5_model4.pdb
- PDB files/Puromycin/Puromycin_out_7_5_model5.pdb
- PDB files/Puromycin/Puromycin_out_7_5_model6.pdb
- PDB files/Puromycin/Puromycin_out_7_5_model7.pdb
- PDB files/Puromycin/Puromycin_out_7_5_model8.pdb
- PDB files/Puromycin/Puromycin_out_7_5_model9.pdb
