# Supplementary material for: Simultaneous molecular docking of different ligands to His6-tagged organophosphorus hydrolase as an effective tool for assessing their effect on the enzyme
Source: PeerJ. 2019 Sep 12;7:e7684. doi: 10.7717/peerj.7684 (PMC6745196; doi:10.7717/peerj.7684)
Supplement: File S1 — XYZ coordinates of antibiotics (puromycin and ceftiofur) and AHLs (C4-, C8- and C12-HSL) docked to the surface of His6-OPH. [file peerj-07-7684-s004.zip › PDB files/C12-HSL/C12_HSL_pH10_5_out_model1.pdb]

REMARK   4 XXXX COMPLIES WITH FORMAT V. 2.0
HETATM    1  C           1      29.606  -3.655  20.728  0.00  0.00      3OC1 C  
HETATM    2  O           1      29.955  -3.652  21.885  0.00  0.00      3OC1 O  
HETATM    3  N           1      30.414  -3.247  19.704  0.00  0.00      3OC1 N  
HETATM    4  H           1      30.023  -3.170  18.762  0.00  0.00      3OC1 H  
HETATM    5  C           1      28.238  -4.149  20.288  0.00  0.00      3OC1 C  
HETATM    6  C           1      27.308  -3.058  19.776  0.00  0.00      3OC1 C  
HETATM    7  O           1      27.560  -1.891  19.971  0.00  0.00      3OC1 O  
HETATM    8  C           1      26.071  -3.491  19.000  0.00  0.00      3OC1 C  
HETATM    9  C           1      26.381  -4.657  18.050  0.00  0.00      3OC1 C  
HETATM   10  C           1      25.346  -5.790  18.129  0.00  0.00      3OC1 C  
HETATM   11  C           1      25.858  -6.931  19.022  0.00  0.00      3OC1 C  
HETATM   12  C           1      25.090  -8.246  18.821  0.00  0.00      3OC1 C  
HETATM   13  C           1      23.572  -7.999  18.802  0.00  0.00      3OC1 C  
HETATM   14  C           1      22.846  -8.850  17.748  0.00  0.00      3OC1 C  
HETATM   15  C           1      23.617  -8.875  16.418  0.00  0.00      3OC1 C  
HETATM   16  C           1      22.675  -8.934  15.208  0.00  0.00      3OC1 C  
HETATM   17  C           1      31.791  -2.797  19.900  0.00  0.00      3OC1 C  
HETATM   18  C           1      32.125  -1.734  18.871  0.00  0.00      3OC1 C  
HETATM   19  O           1      33.434  -1.832  18.530  0.00  0.00      3OC1 O  
HETATM   20  O           1      31.327  -0.938  18.429  0.00  0.00      3OC1 O  
HETATM   21  C           1      34.036  -2.930  19.166  0.00  0.00      3OC1 C  
HETATM   22  C           1      32.899  -3.821  19.649  0.00  0.00      3OC1 C  
