# Supplementary material for: Simultaneous molecular docking of different ligands to His6-tagged organophosphorus hydrolase as an effective tool for assessing their effect on the enzyme
Source: PeerJ. 2019 Sep 12;7:e7684. doi: 10.7717/peerj.7684 (PMC6745196; doi:10.7717/peerj.7684)
Supplement: File S1 — XYZ coordinates of antibiotics (puromycin and ceftiofur) and AHLs (C4-, C8- and C12-HSL) docked to the surface of His6-OPH. [file peerj-07-7684-s004.zip › PDB files/C12-HSL/C12_HSL_pH10_5_out_model10.pdb]

REMARK   4 XXXX COMPLIES WITH FORMAT V. 2.0
HETATM    1  C           1      29.016  -3.822  20.707  0.00  0.00      3OC1 C  
HETATM    2  O           1      28.795  -3.122  21.667  0.00  0.00      3OC1 O  
HETATM    3  N           1      30.133  -4.600  20.592  0.00  0.00      3OC1 N  
HETATM    4  H           1      30.315  -5.083  19.709  0.00  0.00      3OC1 H  
HETATM    5  C           1      28.050  -3.937  19.538  0.00  0.00      3OC1 C  
HETATM    6  C           1      27.451  -5.323  19.348  0.00  0.00      3OC1 C  
HETATM    7  O           1      27.903  -6.276  19.940  0.00  0.00      3OC1 O  
HETATM    8  C           1      26.259  -5.455  18.409  0.00  0.00      3OC1 C  
HETATM    9  C           1      24.994  -4.826  19.012  0.00  0.00      3OC1 C  
HETATM   10  C           1      23.767  -5.748  18.936  0.00  0.00      3OC1 C  
HETATM   11  C           1      24.108  -7.148  19.471  0.00  0.00      3OC1 C  
HETATM   12  C           1      23.384  -8.274  18.717  0.00  0.00      3OC1 C  
HETATM   13  C           1      24.020  -8.507  17.335  0.00  0.00      3OC1 C  
HETATM   14  C           1      23.081  -9.245  16.368  0.00  0.00      3OC1 C  
HETATM   15  C           1      23.056  -8.572  14.986  0.00  0.00      3OC1 C  
HETATM   16  C           1      23.054  -9.600  13.846  0.00  0.00      3OC1 C  
HETATM   17  C           1      31.158  -4.690  21.631  0.00  0.00      3OC1 C  
HETATM   18  C           1      32.404  -3.955  21.174  0.00  0.00      3OC1 C  
HETATM   19  O           1      33.502  -4.581  21.666  0.00  0.00      3OC1 O  
HETATM   20  O           1      32.396  -2.970  20.471  0.00  0.00      3OC1 O  
HETATM   21  C           1      33.144  -5.747  22.361  0.00  0.00      3OC1 C  
HETATM   22  C           1      31.719  -6.078  21.936  0.00  0.00      3OC1 C  
