# Supplementary material for: Simultaneous molecular docking of different ligands to His6-tagged organophosphorus hydrolase as an effective tool for assessing their effect on the enzyme
Source: PeerJ. 2019 Sep 12;7:e7684. doi: 10.7717/peerj.7684 (PMC6745196; doi:10.7717/peerj.7684)
Supplement: File S1 — XYZ coordinates of antibiotics (puromycin and ceftiofur) and AHLs (C4-, C8- and C12-HSL) docked to the surface of His6-OPH. [file peerj-07-7684-s004.zip › PDB files/C12-HSL/C12_HSL_pH10_5_out_model11.pdb]

REMARK   4 XXXX COMPLIES WITH FORMAT V. 2.0
HETATM    1  C           1      40.287 -13.660  13.164  0.00  0.00      3OC1 C  
HETATM    2  O           1      40.190 -14.795  12.761  0.00  0.00      3OC1 O  
HETATM    3  N           1      39.206 -12.862  13.413  0.00  0.00      3OC1 N  
HETATM    4  H           1      39.358 -11.878  13.647  0.00  0.00      3OC1 H  
HETATM    5  C           1      41.628 -13.012  13.470  0.00  0.00      3OC1 C  
HETATM    6  C           1      42.115 -13.214  14.899  0.00  0.00      3OC1 C  
HETATM    7  O           1      41.337 -13.185  15.825  0.00  0.00      3OC1 O  
HETATM    8  C           1      43.600 -13.472  15.109  0.00  0.00      3OC1 C  
HETATM    9  C           1      44.272 -13.978  13.824  0.00  0.00      3OC1 C  
HETATM   10  C           1      45.678 -13.395  13.609  0.00  0.00      3OC1 C  
HETATM   11  C           1      45.859 -12.939  12.152  0.00  0.00      3OC1 C  
HETATM   12  C           1      45.661 -11.426  11.965  0.00  0.00      3OC1 C  
HETATM   13  C           1      44.883 -11.130  10.672  0.00  0.00      3OC1 C  
HETATM   14  C           1      43.365 -11.305  10.841  0.00  0.00      3OC1 C  
HETATM   15  C           1      42.779 -12.212   9.746  0.00  0.00      3OC1 C  
HETATM   16  C           1      42.936 -13.700  10.086  0.00  0.00      3OC1 C  
HETATM   17  C           1      37.824 -13.310  13.249  0.00  0.00      3OC1 C  
HETATM   18  C           1      37.276 -12.780  11.938  0.00  0.00      3OC1 C  
HETATM   19  O           1      35.951 -12.521  12.074  0.00  0.00      3OC1 O  
HETATM   20  O           1      37.939 -12.611  10.938  0.00  0.00      3OC1 O  
HETATM   21  C           1      35.533 -12.742  13.397  0.00  0.00      3OC1 C  
HETATM   22  C           1      36.797 -12.774  14.246  0.00  0.00      3OC1 C  
