# Supplementary material for: Simultaneous molecular docking of different ligands to His6-tagged organophosphorus hydrolase as an effective tool for assessing their effect on the enzyme
Source: PeerJ. 2019 Sep 12;7:e7684. doi: 10.7717/peerj.7684 (PMC6745196; doi:10.7717/peerj.7684)
Supplement: File S1 — XYZ coordinates of antibiotics (puromycin and ceftiofur) and AHLs (C4-, C8- and C12-HSL) docked to the surface of His6-OPH. [file peerj-07-7684-s004.zip › PDB files/C12-HSL/C12_HSL_pH10_5_out_model12.pdb]

REMARK   4 XXXX COMPLIES WITH FORMAT V. 2.0
HETATM    1  C           1      24.371   1.473  18.420  0.00  0.00      3OC1 C  
HETATM    2  O           1      24.374   1.391  17.214  0.00  0.00      3OC1 O  
HETATM    3  N           1      24.469   2.661  19.087  0.00  0.00      3OC1 N  
HETATM    4  H           1      24.571   2.654  20.104  0.00  0.00      3OC1 H  
HETATM    5  C           1      24.223   0.258  19.322  0.00  0.00      3OC1 C  
HETATM    6  C           1      25.532  -0.269  19.891  0.00  0.00      3OC1 C  
HETATM    7  O           1      26.479   0.469  20.045  0.00  0.00      3OC1 O  
HETATM    8  C           1      25.594  -1.742  20.272  0.00  0.00      3OC1 C  
HETATM    9  C           1      26.809  -2.437  19.639  0.00  0.00      3OC1 C  
HETATM   10  C           1      27.791  -2.999  20.679  0.00  0.00      3OC1 C  
HETATM   11  C           1      29.097  -3.448  20.003  0.00  0.00      3OC1 C  
HETATM   12  C           1      30.062  -4.156  20.967  0.00  0.00      3OC1 C  
HETATM   13  C           1      31.524  -3.939  20.539  0.00  0.00      3OC1 C  
HETATM   14  C           1      32.528  -4.448  21.585  0.00  0.00      3OC1 C  
HETATM   15  C           1      31.818  -4.912  22.867  0.00  0.00      3OC1 C  
HETATM   16  C           1      32.013  -6.413  23.122  0.00  0.00      3OC1 C  
HETATM   17  C           1      24.552   3.955  18.411  0.00  0.00      3OC1 C  
HETATM   18  C           1      24.471   5.066  19.440  0.00  0.00      3OC1 C  
HETATM   19  O           1      23.832   6.135  18.901  0.00  0.00      3OC1 O  
HETATM   20  O           1      24.907   4.987  20.567  0.00  0.00      3OC1 O  
HETATM   21  C           1      23.377   5.843  17.605  0.00  0.00      3OC1 C  
HETATM   22  C           1      23.403   4.326  17.474  0.00  0.00      3OC1 C  
