# Supplementary material for: Simultaneous molecular docking of different ligands to His6-tagged organophosphorus hydrolase as an effective tool for assessing their effect on the enzyme
Source: PeerJ. 2019 Sep 12;7:e7684. doi: 10.7717/peerj.7684 (PMC6745196; doi:10.7717/peerj.7684)
Supplement: File S1 — XYZ coordinates of antibiotics (puromycin and ceftiofur) and AHLs (C4-, C8- and C12-HSL) docked to the surface of His6-OPH. [file peerj-07-7684-s004.zip › PDB files/C12-HSL/C12_HSL_pH10_5_out_model2.pdb]

REMARK   4 XXXX COMPLIES WITH FORMAT V. 2.0
HETATM    1  C           1      26.025   0.821  17.370  0.00  0.00      3OC1 C  
HETATM    2  O           1      24.855   0.638  17.130  0.00  0.00      3OC1 O  
HETATM    3  N           1      26.651   2.018  17.161  0.00  0.00      3OC1 N  
HETATM    4  H           1      27.665   2.076  17.280  0.00  0.00      3OC1 H  
HETATM    5  C           1      26.917  -0.257  17.965  0.00  0.00      3OC1 C  
HETATM    6  C           1      26.532  -0.688  19.373  0.00  0.00      3OC1 C  
HETATM    7  O           1      26.465   0.122  20.269  0.00  0.00      3OC1 O  
HETATM    8  C           1      26.219  -2.161  19.600  0.00  0.00      3OC1 C  
HETATM    9  C           1      27.312  -2.847  20.433  0.00  0.00      3OC1 C  
HETATM   10  C           1      27.902  -4.089  19.747  0.00  0.00      3OC1 C  
HETATM   11  C           1      29.438  -4.030  19.747  0.00  0.00      3OC1 C  
HETATM   12  C           1      30.033  -3.829  21.149  0.00  0.00      3OC1 C  
HETATM   13  C           1      31.553  -3.603  21.074  0.00  0.00      3OC1 C  
HETATM   14  C           1      32.345  -4.918  21.006  0.00  0.00      3OC1 C  
HETATM   15  C           1      31.740  -5.987  21.931  0.00  0.00      3OC1 C  
HETATM   16  C           1      32.091  -5.738  23.404  0.00  0.00      3OC1 C  
HETATM   17  C           1      25.963   3.205  16.659  0.00  0.00      3OC1 C  
HETATM   18  C           1      26.987   4.254  16.270  0.00  0.00      3OC1 C  
HETATM   19  O           1      26.483   5.490  16.513  0.00  0.00      3OC1 O  
HETATM   20  O           1      28.085   4.004  15.822  0.00  0.00      3OC1 O  
HETATM   21  C           1      25.221   5.403  17.122  0.00  0.00      3OC1 C  
HETATM   22  C           1      25.098   3.980  17.653  0.00  0.00      3OC1 C  
