# Supplementary material for: Simultaneous molecular docking of different ligands to His6-tagged organophosphorus hydrolase as an effective tool for assessing their effect on the enzyme
Source: PeerJ. 2019 Sep 12;7:e7684. doi: 10.7717/peerj.7684 (PMC6745196; doi:10.7717/peerj.7684)
Supplement: File S1 — XYZ coordinates of antibiotics (puromycin and ceftiofur) and AHLs (C4-, C8- and C12-HSL) docked to the surface of His6-OPH. [file peerj-07-7684-s004.zip › PDB files/C12-HSL/C12_HSL_pH10_5_out_model3.pdb]

REMARK   4 XXXX COMPLIES WITH FORMAT V. 2.0
HETATM    1  C           1      29.301  -3.536  20.481  0.00  0.00      3OC1 C  
HETATM    2  O           1      29.371  -3.081  21.598  0.00  0.00      3OC1 O  
HETATM    3  N           1      30.347  -3.522  19.602  0.00  0.00      3OC1 N  
HETATM    4  H           1      30.191  -3.823  18.637  0.00  0.00      3OC1 H  
HETATM    5  C           1      28.044  -4.206  19.948  0.00  0.00      3OC1 C  
HETATM    6  C           1      28.188  -5.698  19.684  0.00  0.00      3OC1 C  
HETATM    7  O           1      29.129  -6.315  20.128  0.00  0.00      3OC1 O  
HETATM    8  C           1      27.100  -6.379  18.864  0.00  0.00      3OC1 C  
HETATM    9  C           1      25.742  -5.683  19.041  0.00  0.00      3OC1 C  
HETATM   10  C           1      25.095  -5.276  17.708  0.00  0.00      3OC1 C  
HETATM   11  C           1      25.966  -4.243  16.976  0.00  0.00      3OC1 C  
HETATM   12  C           1      25.152  -3.294  16.081  0.00  0.00      3OC1 C  
HETATM   13  C           1      25.041  -1.898  16.718  0.00  0.00      3OC1 C  
HETATM   14  C           1      23.907  -1.807  17.751  0.00  0.00      3OC1 C  
HETATM   15  C           1      24.324  -0.968  18.970  0.00  0.00      3OC1 C  
HETATM   16  C           1      25.328  -1.708  19.863  0.00  0.00      3OC1 C  
HETATM   17  C           1      31.666  -2.987  19.935  0.00  0.00      3OC1 C  
HETATM   18  C           1      32.006  -1.858  18.981  0.00  0.00      3OC1 C  
HETATM   19  O           1      33.344  -1.848  18.752  0.00  0.00      3OC1 O  
HETATM   20  O           1      31.192  -1.100  18.501  0.00  0.00      3OC1 O  
HETATM   21  C           1      33.968  -2.928  19.396  0.00  0.00      3OC1 C  
HETATM   22  C           1      32.863  -3.918  19.743  0.00  0.00      3OC1 C  
