# Supplementary material for: Simultaneous molecular docking of different ligands to His6-tagged organophosphorus hydrolase as an effective tool for assessing their effect on the enzyme
Source: PeerJ. 2019 Sep 12;7:e7684. doi: 10.7717/peerj.7684 (PMC6745196; doi:10.7717/peerj.7684)
Supplement: File S1 — XYZ coordinates of antibiotics (puromycin and ceftiofur) and AHLs (C4-, C8- and C12-HSL) docked to the surface of His6-OPH. [file peerj-07-7684-s004.zip › PDB files/C12-HSL/C12_HSL_pH10_5_out_model4.pdb]

REMARK   4 XXXX COMPLIES WITH FORMAT V. 2.0
HETATM    1  C           1      25.348   1.841  17.878  0.00  0.00      3OC1 C  
HETATM    2  O           1      24.388   1.691  17.161  0.00  0.00      3OC1 O  
HETATM    3  N           1      26.314   2.779  17.646  0.00  0.00      3OC1 N  
HETATM    4  H           1      27.156   2.782  18.227  0.00  0.00      3OC1 H  
HETATM    5  C           1      25.564   1.019  19.140  0.00  0.00      3OC1 C  
HETATM    6  C           1      26.469  -0.191  18.958  0.00  0.00      3OC1 C  
HETATM    7  O           1      27.483  -0.109  18.303  0.00  0.00      3OC1 O  
HETATM    8  C           1      26.062  -1.488  19.644  0.00  0.00      3OC1 C  
HETATM    9  C           1      27.287  -2.318  20.053  0.00  0.00      3OC1 C  
HETATM   10  C           1      27.143  -3.811  19.718  0.00  0.00      3OC1 C  
HETATM   11  C           1      28.484  -4.540  19.900  0.00  0.00      3OC1 C  
HETATM   12  C           1      29.475  -3.766  20.783  0.00  0.00      3OC1 C  
HETATM   13  C           1      30.918  -3.957  20.287  0.00  0.00      3OC1 C  
HETATM   14  C           1      31.273  -3.019  19.122  0.00  0.00      3OC1 C  
HETATM   15  C           1      32.706  -2.478  19.253  0.00  0.00      3OC1 C  
HETATM   16  C           1      33.713  -3.316  18.453  0.00  0.00      3OC1 C  
HETATM   17  C           1      26.266   3.718  16.526  0.00  0.00      3OC1 C  
HETATM   18  C           1      27.679   4.108  16.136  0.00  0.00      3OC1 C  
HETATM   19  O           1      27.689   5.393  15.701  0.00  0.00      3OC1 O  
HETATM   20  O           1      28.638   3.372  16.218  0.00  0.00      3OC1 O  
HETATM   21  C           1      26.418   5.974  15.832  0.00  0.00      3OC1 C  
HETATM   22  C           1      25.637   5.085  16.792  0.00  0.00      3OC1 C  
