# Supplementary material for: Simultaneous molecular docking of different ligands to His6-tagged organophosphorus hydrolase as an effective tool for assessing their effect on the enzyme
Source: PeerJ. 2019 Sep 12;7:e7684. doi: 10.7717/peerj.7684 (PMC6745196; doi:10.7717/peerj.7684)
Supplement: File S1 — XYZ coordinates of antibiotics (puromycin and ceftiofur) and AHLs (C4-, C8- and C12-HSL) docked to the surface of His6-OPH. [file peerj-07-7684-s004.zip › PDB files/C12-HSL/C12_HSL_pH10_5_out_model5.pdb]

REMARK   4 XXXX COMPLIES WITH FORMAT V. 2.0
HETATM    1  C           1      29.350  -3.597  20.473  0.00  0.00      3OC1 C  
HETATM    2  O           1      29.326  -2.988  21.516  0.00  0.00      3OC1 O  
HETATM    3  N           1      30.457  -3.666  19.675  0.00  0.00      3OC1 N  
HETATM    4  H           1      30.380  -4.104  18.753  0.00  0.00      3OC1 H  
HETATM    5  C           1      28.155  -4.382  19.956  0.00  0.00      3OC1 C  
HETATM    6  C           1      28.426  -5.861  19.719  0.00  0.00      3OC1 C  
HETATM    7  O           1      29.369  -6.407  20.245  0.00  0.00      3OC1 O  
HETATM    8  C           1      27.460  -6.621  18.819  0.00  0.00      3OC1 C  
HETATM    9  C           1      26.014  -6.510  19.324  0.00  0.00      3OC1 C  
HETATM   10  C           1      25.177  -7.766  19.036  0.00  0.00      3OC1 C  
HETATM   11  C           1      23.747  -7.600  19.576  0.00  0.00      3OC1 C  
HETATM   12  C           1      23.116  -6.248  19.208  0.00  0.00      3OC1 C  
HETATM   13  C           1      22.197  -6.386  17.982  0.00  0.00      3OC1 C  
HETATM   14  C           1      22.980  -6.495  16.664  0.00  0.00      3OC1 C  
HETATM   15  C           1      22.511  -7.697  15.830  0.00  0.00      3OC1 C  
HETATM   16  C           1      23.400  -8.930  16.046  0.00  0.00      3OC1 C  
HETATM   17  C           1      31.732  -3.040  20.017  0.00  0.00      3OC1 C  
HETATM   18  C           1      32.005  -1.897  19.058  0.00  0.00      3OC1 C  
HETATM   19  O           1      33.341  -1.797  18.843  0.00  0.00      3OC1 O  
HETATM   20  O           1      31.147  -1.199  18.564  0.00  0.00      3OC1 O  
HETATM   21  C           1      34.031  -2.828  19.501  0.00  0.00      3OC1 C  
HETATM   22  C           1      32.992  -3.888  19.844  0.00  0.00      3OC1 C  
