# Supplementary material for: Simultaneous molecular docking of different ligands to His6-tagged organophosphorus hydrolase as an effective tool for assessing their effect on the enzyme
Source: PeerJ. 2019 Sep 12;7:e7684. doi: 10.7717/peerj.7684 (PMC6745196; doi:10.7717/peerj.7684)
Supplement: File S1 — XYZ coordinates of antibiotics (puromycin and ceftiofur) and AHLs (C4-, C8- and C12-HSL) docked to the surface of His6-OPH. [file peerj-07-7684-s004.zip › PDB files/C12-HSL/C12_HSL_pH10_5_out_model6.pdb]

REMARK   4 XXXX COMPLIES WITH FORMAT V. 2.0
HETATM    1  C           1      29.286  -3.443  20.366  0.00  0.00      3OC1 C  
HETATM    2  O           1      29.335  -3.037  21.503  0.00  0.00      3OC1 O  
HETATM    3  N           1      30.357  -3.419  19.518  0.00  0.00      3OC1 N  
HETATM    4  H           1      30.221  -3.675  18.537  0.00  0.00      3OC1 H  
HETATM    5  C           1      28.029  -4.059  19.771  0.00  0.00      3OC1 C  
HETATM    6  C           1      28.021  -5.581  19.749  0.00  0.00      3OC1 C  
HETATM    7  O           1      29.009  -6.207  20.061  0.00  0.00      3OC1 O  
HETATM    8  C           1      26.728  -6.275  19.344  0.00  0.00      3OC1 C  
HETATM    9  C           1      25.744  -5.295  18.689  0.00  0.00      3OC1 C  
HETATM   10  C           1      24.414  -5.953  18.288  0.00  0.00      3OC1 C  
HETATM   11  C           1      23.528  -6.180  19.523  0.00  0.00      3OC1 C  
HETATM   12  C           1      22.356  -5.190  19.614  0.00  0.00      3OC1 C  
HETATM   13  C           1      22.454  -4.338  20.891  0.00  0.00      3OC1 C  
HETATM   14  C           1      22.749  -2.859  20.595  0.00  0.00      3OC1 C  
HETATM   15  C           1      24.252  -2.553  20.702  0.00  0.00      3OC1 C  
HETATM   16  C           1      24.546  -1.054  20.557  0.00  0.00      3OC1 C  
HETATM   17  C           1      31.678  -2.931  19.910  0.00  0.00      3OC1 C  
HETATM   18  C           1      32.089  -1.798  18.989  0.00  0.00      3OC1 C  
HETATM   19  O           1      33.434  -1.826  18.811  0.00  0.00      3OC1 O  
HETATM   20  O           1      31.317  -1.007  18.493  0.00  0.00      3OC1 O  
HETATM   21  C           1      34.000  -2.936  19.458  0.00  0.00      3OC1 C  
HETATM   22  C           1      32.852  -3.896  19.746  0.00  0.00      3OC1 C  
