# Supplementary material for: Simultaneous molecular docking of different ligands to His6-tagged organophosphorus hydrolase as an effective tool for assessing their effect on the enzyme
Source: PeerJ. 2019 Sep 12;7:e7684. doi: 10.7717/peerj.7684 (PMC6745196; doi:10.7717/peerj.7684)
Supplement: File S1 — XYZ coordinates of antibiotics (puromycin and ceftiofur) and AHLs (C4-, C8- and C12-HSL) docked to the surface of His6-OPH. [file peerj-07-7684-s004.zip › PDB files/C12-HSL/C12_HSL_pH10_5_out_model7.pdb]

REMARK   4 XXXX COMPLIES WITH FORMAT V. 2.0
HETATM    1  C           1      26.086  -1.558  19.866  0.00  0.00      3OC1 C  
HETATM    2  O           1      27.260  -1.276  19.930  0.00  0.00      3OC1 O  
HETATM    3  N           1      25.090  -0.625  19.926  0.00  0.00      3OC1 N  
HETATM    4  H           1      24.118  -0.938  19.977  0.00  0.00      3OC1 H  
HETATM    5  C           1      25.598  -2.985  19.675  0.00  0.00      3OC1 C  
HETATM    6  C           1      25.449  -3.412  18.221  0.00  0.00      3OC1 C  
HETATM    7  O           1      24.957  -2.665  17.406  0.00  0.00      3OC1 O  
HETATM    8  C           1      25.958  -4.794  17.835  0.00  0.00      3OC1 C  
HETATM    9  C           1      25.928  -5.759  19.030  0.00  0.00      3OC1 C  
HETATM   10  C           1      27.281  -6.438  19.290  0.00  0.00      3OC1 C  
HETATM   11  C           1      28.437  -5.452  19.056  0.00  0.00      3OC1 C  
HETATM   12  C           1      28.827  -4.670  20.321  0.00  0.00      3OC1 C  
HETATM   13  C           1      30.261  -4.123  20.208  0.00  0.00      3OC1 C  
HETATM   14  C           1      30.899  -3.848  21.578  0.00  0.00      3OC1 C  
HETATM   15  C           1      31.971  -4.896  21.920  0.00  0.00      3OC1 C  
HETATM   16  C           1      31.874  -5.364  23.378  0.00  0.00      3OC1 C  
HETATM   17  C           1      25.342   0.810  20.041  0.00  0.00      3OC1 C  
HETATM   18  C           1      24.180   1.469  20.760  0.00  0.00      3OC1 C  
HETATM   19  O           1      23.996   2.720  20.268  0.00  0.00      3OC1 O  
HETATM   20  O           1      23.525   0.938  21.629  0.00  0.00      3OC1 O  
HETATM   21  C           1      24.874   2.972  19.202  0.00  0.00      3OC1 C  
HETATM   22  C           1      25.390   1.614  18.742  0.00  0.00      3OC1 C  
