# Supplementary material for: Simultaneous molecular docking of different ligands to His6-tagged organophosphorus hydrolase as an effective tool for assessing their effect on the enzyme
Source: PeerJ. 2019 Sep 12;7:e7684. doi: 10.7717/peerj.7684 (PMC6745196; doi:10.7717/peerj.7684)
Supplement: File S1 — XYZ coordinates of antibiotics (puromycin and ceftiofur) and AHLs (C4-, C8- and C12-HSL) docked to the surface of His6-OPH. [file peerj-07-7684-s004.zip › PDB files/C12-HSL/C12_HSL_pH10_5_out_model8.pdb]

REMARK   4 XXXX COMPLIES WITH FORMAT V. 2.0
HETATM    1  C           1      25.147   1.712  20.084  0.00  0.00      3OC1 C  
HETATM    2  O           1      25.891   2.214  20.893  0.00  0.00      3OC1 O  
HETATM    3  N           1      24.477   2.435  19.137  0.00  0.00      3OC1 N  
HETATM    4  H           1      23.780   1.966  18.554  0.00  0.00      3OC1 H  
HETATM    5  C           1      24.907   0.212  20.014  0.00  0.00      3OC1 C  
HETATM    6  C           1      26.130  -0.605  19.623  0.00  0.00      3OC1 C  
HETATM    7  O           1      26.983  -0.134  18.907  0.00  0.00      3OC1 O  
HETATM    8  C           1      26.243  -2.017  20.182  0.00  0.00      3OC1 C  
HETATM    9  C           1      27.583  -2.666  19.805  0.00  0.00      3OC1 C  
HETATM   10  C           1      27.468  -4.175  19.539  0.00  0.00      3OC1 C  
HETATM   11  C           1      28.688  -4.920  20.106  0.00  0.00      3OC1 C  
HETATM   12  C           1      29.521  -4.064  21.073  0.00  0.00      3OC1 C  
HETATM   13  C           1      31.026  -4.249  20.814  0.00  0.00      3OC1 C  
HETATM   14  C           1      31.550  -3.337  19.693  0.00  0.00      3OC1 C  
HETATM   15  C           1      33.019  -3.643  19.360  0.00  0.00      3OC1 C  
HETATM   16  C           1      33.539  -2.780  18.202  0.00  0.00      3OC1 C  
HETATM   17  C           1      24.618   3.882  18.985  0.00  0.00      3OC1 C  
HETATM   18  C           1      23.248   4.530  19.055  0.00  0.00      3OC1 C  
HETATM   19  O           1      23.222   5.617  18.243  0.00  0.00      3OC1 O  
HETATM   20  O           1      22.331   4.118  19.729  0.00  0.00      3OC1 O  
HETATM   21  C           1      24.430   5.744  17.539  0.00  0.00      3OC1 C  
HETATM   22  C           1      25.128   4.394  17.638  0.00  0.00      3OC1 C  
