# Supplementary material for: Simultaneous molecular docking of different ligands to His6-tagged organophosphorus hydrolase as an effective tool for assessing their effect on the enzyme
Source: PeerJ. 2019 Sep 12;7:e7684. doi: 10.7717/peerj.7684 (PMC6745196; doi:10.7717/peerj.7684)
Supplement: File S1 — XYZ coordinates of antibiotics (puromycin and ceftiofur) and AHLs (C4-, C8- and C12-HSL) docked to the surface of His6-OPH. [file peerj-07-7684-s004.zip › PDB files/C12-HSL/C12_HSL_pH10_5_out_model9.pdb]

REMARK   4 XXXX COMPLIES WITH FORMAT V. 2.0
HETATM    1  C           1      28.714  -3.791  20.604  0.00  0.00      3OC1 C  
HETATM    2  O           1      28.495  -3.050  21.532  0.00  0.00      3OC1 O  
HETATM    3  N           1      29.937  -4.351  20.367  0.00  0.00      3OC1 N  
HETATM    4  H           1      30.085  -4.880  19.505  0.00  0.00      3OC1 H  
HETATM    5  C           1      27.633  -4.208  19.618  0.00  0.00      3OC1 C  
HETATM    6  C           1      27.933  -5.494  18.860  0.00  0.00      3OC1 C  
HETATM    7  O           1      28.261  -5.461  17.696  0.00  0.00      3OC1 O  
HETATM    8  C           1      27.822  -6.806  19.624  0.00  0.00      3OC1 C  
HETATM    9  C           1      26.356  -7.206  19.848  0.00  0.00      3OC1 C  
HETATM   10  C           1      25.524  -7.196  18.557  0.00  0.00      3OC1 C  
HETATM   11  C           1      24.188  -6.469  18.778  0.00  0.00      3OC1 C  
HETATM   12  C           1      22.981  -7.245  18.230  0.00  0.00      3OC1 C  
HETATM   13  C           1      22.491  -8.290  19.248  0.00  0.00      3OC1 C  
HETATM   14  C           1      22.740  -7.861  20.703  0.00  0.00      3OC1 C  
HETATM   15  C           1      21.423  -7.738  21.486  0.00  0.00      3OC1 C  
HETATM   16  C           1      21.389  -8.670  22.705  0.00  0.00      3OC1 C  
HETATM   17  C           1      31.097  -4.136  21.231  0.00  0.00      3OC1 C  
HETATM   18  C           1      31.992  -3.075  20.617  0.00  0.00      3OC1 C  
HETATM   19  O           1      33.287  -3.354  20.907  0.00  0.00      3OC1 O  
HETATM   20  O           1      31.590  -2.137  19.965  0.00  0.00      3OC1 O  
HETATM   21  C           1      33.393  -4.571  21.600  0.00  0.00      3OC1 C  
HETATM   22  C           1      32.073  -5.302  21.387  0.00  0.00      3OC1 C  
