# Supplementary material for: Simultaneous molecular docking of different ligands to His6-tagged organophosphorus hydrolase as an effective tool for assessing their effect on the enzyme
Source: PeerJ. 2019 Sep 12;7:e7684. doi: 10.7717/peerj.7684 (PMC6745196; doi:10.7717/peerj.7684)
Supplement: File S1 — XYZ coordinates of antibiotics (puromycin and ceftiofur) and AHLs (C4-, C8- and C12-HSL) docked to the surface of His6-OPH. [file peerj-07-7684-s004.zip › PDB files/C12-HSL/C12_HSL_pH7_5_out_model1.pdb]

REMARK   4 XXXX COMPLIES WITH FORMAT V. 2.0
HETATM    1  C           1      29.558  -3.688  20.672  0.00  0.00      3OC1 C  
HETATM    2  O           1      29.836  -3.577  21.843  0.00  0.00      3OC1 O  
HETATM    3  N           1      30.419  -3.353  19.666  0.00  0.00      3OC1 N  
HETATM    4  H           1      30.085  -3.366  18.699  0.00  0.00      3OC1 H  
HETATM    5  C           1      28.227  -4.248  20.197  0.00  0.00      3OC1 C  
HETATM    6  C           1      27.315  -3.227  19.531  0.00  0.00      3OC1 C  
HETATM    7  O           1      27.399  -2.052  19.807  0.00  0.00      3OC1 O  
HETATM    8  C           1      26.316  -3.738  18.501  0.00  0.00      3OC1 C  
HETATM    9  C           1      26.092  -5.252  18.636  0.00  0.00      3OC1 C  
HETATM   10  C           1      24.728  -5.606  19.249  0.00  0.00      3OC1 C  
HETATM   11  C           1      24.601  -7.126  19.446  0.00  0.00      3OC1 C  
HETATM   12  C           1      23.162  -7.577  19.737  0.00  0.00      3OC1 C  
HETATM   13  C           1      22.640  -8.502  18.624  0.00  0.00      3OC1 C  
HETATM   14  C           1      23.753  -8.974  17.676  0.00  0.00      3OC1 C  
HETATM   15  C           1      23.420  -8.647  16.211  0.00  0.00      3OC1 C  
HETATM   16  C           1      22.729  -7.284  16.069  0.00  0.00      3OC1 C  
HETATM   17  C           1      31.775  -2.858  19.902  0.00  0.00      3OC1 C  
HETATM   18  C           1      32.082  -1.743  18.921  0.00  0.00      3OC1 C  
HETATM   19  O           1      33.399  -1.776  18.598  0.00  0.00      3OC1 O  
HETATM   20  O           1      31.260  -0.961  18.497  0.00  0.00      3OC1 O  
HETATM   21  C           1      34.033  -2.874  19.200  0.00  0.00      3OC1 C  
HETATM   22  C           1      32.925  -3.827  19.629  0.00  0.00      3OC1 C  
