# Supplementary material for: Simultaneous molecular docking of different ligands to His6-tagged organophosphorus hydrolase as an effective tool for assessing their effect on the enzyme
Source: PeerJ. 2019 Sep 12;7:e7684. doi: 10.7717/peerj.7684 (PMC6745196; doi:10.7717/peerj.7684)
Supplement: File S1 — XYZ coordinates of antibiotics (puromycin and ceftiofur) and AHLs (C4-, C8- and C12-HSL) docked to the surface of His6-OPH. [file peerj-07-7684-s004.zip › PDB files/C12-HSL/C12_HSL_pH7_5_out_model10.pdb]

REMARK   4 XXXX COMPLIES WITH FORMAT V. 2.0
HETATM    1  C           1      24.642   0.212  20.273  0.00  0.00      3OC1 C  
HETATM    2  O           1      23.643   0.432  20.917  0.00  0.00      3OC1 O  
HETATM    3  N           1      25.115   1.064  19.316  0.00  0.00      3OC1 N  
HETATM    4  H           1      25.901   0.769  18.732  0.00  0.00      3OC1 H  
HETATM    5  C           1      25.497  -1.026  20.489  0.00  0.00      3OC1 C  
HETATM    6  C           1      26.410  -1.373  19.321  0.00  0.00      3OC1 C  
HETATM    7  O           1      27.409  -0.726  19.106  0.00  0.00      3OC1 O  
HETATM    8  C           1      26.029  -2.568  18.457  0.00  0.00      3OC1 C  
HETATM    9  C           1      25.344  -3.666  19.284  0.00  0.00      3OC1 C  
HETATM   10  C           1      25.339  -5.033  18.583  0.00  0.00      3OC1 C  
HETATM   11  C           1      26.769  -5.454  18.207  0.00  0.00      3OC1 C  
HETATM   12  C           1      27.370  -6.483  19.178  0.00  0.00      3OC1 C  
HETATM   13  C           1      28.616  -5.915  19.878  0.00  0.00      3OC1 C  
HETATM   14  C           1      28.918  -4.466  19.466  0.00  0.00      3OC1 C  
HETATM   15  C           1      29.071  -3.553  20.694  0.00  0.00      3OC1 C  
HETATM   16  C           1      30.295  -3.926  21.540  0.00  0.00      3OC1 C  
HETATM   17  C           1      24.482   2.342  18.997  0.00  0.00      3OC1 C  
HETATM   18  C           1      25.190   2.973  17.814  0.00  0.00      3OC1 C  
HETATM   19  O           1      25.176   4.323  17.946  0.00  0.00      3OC1 O  
HETATM   20  O           1      25.693   2.349  16.906  0.00  0.00      3OC1 O  
HETATM   21  C           1      24.593   4.699  19.167  0.00  0.00      3OC1 C  
HETATM   22  C           1      24.590   3.452  20.042  0.00  0.00      3OC1 C  
