# Supplementary material for: Simultaneous molecular docking of different ligands to His6-tagged organophosphorus hydrolase as an effective tool for assessing their effect on the enzyme
Source: PeerJ. 2019 Sep 12;7:e7684. doi: 10.7717/peerj.7684 (PMC6745196; doi:10.7717/peerj.7684)
Supplement: File S1 — XYZ coordinates of antibiotics (puromycin and ceftiofur) and AHLs (C4-, C8- and C12-HSL) docked to the surface of His6-OPH. [file peerj-07-7684-s004.zip › PDB files/C12-HSL/C12_HSL_pH7_5_out_model11.pdb]

REMARK   4 XXXX COMPLIES WITH FORMAT V. 2.0
HETATM    1  C           1      24.748  -3.333  16.491  0.00  0.00      3OC1 C  
HETATM    2  O           1      25.246  -3.258  15.392  0.00  0.00      3OC1 O  
HETATM    3  N           1      24.917  -2.377  17.453  0.00  0.00      3OC1 N  
HETATM    4  H           1      24.561  -2.551  18.395  0.00  0.00      3OC1 H  
HETATM    5  C           1      23.849  -4.487  16.905  0.00  0.00      3OC1 C  
HETATM    6  C           1      24.355  -5.284  18.099  0.00  0.00      3OC1 C  
HETATM    7  O           1      23.588  -5.673  18.950  0.00  0.00      3OC1 O  
HETATM    8  C           1      25.846  -5.585  18.167  0.00  0.00      3OC1 C  
HETATM    9  C           1      26.115  -6.955  18.805  0.00  0.00      3OC1 C  
HETATM   10  C           1      27.088  -6.886  19.993  0.00  0.00      3OC1 C  
HETATM   11  C           1      28.477  -6.419  19.530  0.00  0.00      3OC1 C  
HETATM   12  C           1      28.826  -5.001  20.007  0.00  0.00      3OC1 C  
HETATM   13  C           1      30.193  -4.979  20.712  0.00  0.00      3OC1 C  
HETATM   14  C           1      31.139  -3.913  20.137  0.00  0.00      3OC1 C  
HETATM   15  C           1      32.613  -4.291  20.359  0.00  0.00      3OC1 C  
HETATM   16  C           1      33.552  -3.095  20.150  0.00  0.00      3OC1 C  
HETATM   17  C           1      25.688  -1.154  17.240  0.00  0.00      3OC1 C  
HETATM   18  C           1      26.568  -0.897  18.449  0.00  0.00      3OC1 C  
HETATM   19  O           1      26.694   0.440  18.640  0.00  0.00      3OC1 O  
HETATM   20  O           1      27.064  -1.768  19.130  0.00  0.00      3OC1 O  
HETATM   21  C           1      25.907   1.152  17.721  0.00  0.00      3OC1 C  
HETATM   22  C           1      24.904   0.156  17.153  0.00  0.00      3OC1 C  
