# Supplementary material for: Simultaneous molecular docking of different ligands to His6-tagged organophosphorus hydrolase as an effective tool for assessing their effect on the enzyme
Source: PeerJ. 2019 Sep 12;7:e7684. doi: 10.7717/peerj.7684 (PMC6745196; doi:10.7717/peerj.7684)
Supplement: File S1 — XYZ coordinates of antibiotics (puromycin and ceftiofur) and AHLs (C4-, C8- and C12-HSL) docked to the surface of His6-OPH. [file peerj-07-7684-s004.zip › PDB files/C12-HSL/C12_HSL_pH7_5_out_model12.pdb]

REMARK   4 XXXX COMPLIES WITH FORMAT V. 2.0
HETATM    1  C           1      25.628   0.576  18.801  0.00  0.00      3OC1 C  
HETATM    2  O           1      26.043   1.041  17.766  0.00  0.00      3OC1 O  
HETATM    3  N           1      24.496   1.024  19.420  0.00  0.00      3OC1 N  
HETATM    4  H           1      24.259   0.664  20.348  0.00  0.00      3OC1 H  
HETATM    5  C           1      26.310  -0.586  19.506  0.00  0.00      3OC1 C  
HETATM    6  C           1      25.584  -1.918  19.373  0.00  0.00      3OC1 C  
HETATM    7  O           1      24.560  -2.001  18.734  0.00  0.00      3OC1 O  
HETATM    8  C           1      26.204  -3.131  20.054  0.00  0.00      3OC1 C  
HETATM    9  C           1      27.733  -3.011  20.136  0.00  0.00      3OC1 C  
HETATM   10  C           1      28.459  -4.320  19.789  0.00  0.00      3OC1 C  
HETATM   11  C           1      29.980  -4.100  19.744  0.00  0.00      3OC1 C  
HETATM   12  C           1      30.710  -4.686  20.963  0.00  0.00      3OC1 C  
HETATM   13  C           1      32.211  -4.349  20.918  0.00  0.00      3OC1 C  
HETATM   14  C           1      32.504  -3.054  20.144  0.00  0.00      3OC1 C  
HETATM   15  C           1      33.312  -3.335  18.866  0.00  0.00      3OC1 C  
HETATM   16  C           1      32.735  -2.601  17.648  0.00  0.00      3OC1 C  
HETATM   17  C           1      23.653   2.088  18.877  0.00  0.00      3OC1 C  
HETATM   18  C           1      23.874   3.360  19.672  0.00  0.00      3OC1 C  
HETATM   19  O           1      22.715   4.063  19.731  0.00  0.00      3OC1 O  
HETATM   20  O           1      24.929   3.676  20.178  0.00  0.00      3OC1 O  
HETATM   21  C           1      21.670   3.354  19.117  0.00  0.00      3OC1 C  
HETATM   22  C           1      22.140   1.910  19.004  0.00  0.00      3OC1 C  
