# Supplementary material for: Simultaneous molecular docking of different ligands to His6-tagged organophosphorus hydrolase as an effective tool for assessing their effect on the enzyme
Source: PeerJ. 2019 Sep 12;7:e7684. doi: 10.7717/peerj.7684 (PMC6745196; doi:10.7717/peerj.7684)
Supplement: File S1 — XYZ coordinates of antibiotics (puromycin and ceftiofur) and AHLs (C4-, C8- and C12-HSL) docked to the surface of His6-OPH. [file peerj-07-7684-s004.zip › PDB files/C12-HSL/C12_HSL_pH7_5_out_model2.pdb]

REMARK   4 XXXX COMPLIES WITH FORMAT V. 2.0
HETATM    1  C           1      28.722  -3.934  20.639  0.00  0.00      3OC1 C  
HETATM    2  O           1      28.481  -3.237  21.597  0.00  0.00      3OC1 O  
HETATM    3  N           1      29.952  -4.479  20.404  0.00  0.00      3OC1 N  
HETATM    4  H           1      30.120  -4.967  19.521  0.00  0.00      3OC1 H  
HETATM    5  C           1      27.665  -4.305  19.611  0.00  0.00      3OC1 C  
HETATM    6  C           1      27.992  -5.544  18.789  0.00  0.00      3OC1 C  
HETATM    7  O           1      28.386  -5.442  17.650  0.00  0.00      3OC1 O  
HETATM    8  C           1      27.824  -6.901  19.459  0.00  0.00      3OC1 C  
HETATM    9  C           1      26.382  -7.117  19.941  0.00  0.00      3OC1 C  
HETATM   10  C           1      25.457  -7.669  18.846  0.00  0.00      3OC1 C  
HETATM   11  C           1      24.093  -6.960  18.880  0.00  0.00      3OC1 C  
HETATM   12  C           1      24.204  -5.432  18.757  0.00  0.00      3OC1 C  
HETATM   13  C           1      24.526  -5.020  17.310  0.00  0.00      3OC1 C  
HETATM   14  C           1      25.097  -3.597  17.213  0.00  0.00      3OC1 C  
HETATM   15  C           1      24.905  -3.009  15.806  0.00  0.00      3OC1 C  
HETATM   16  C           1      23.638  -3.546  15.126  0.00  0.00      3OC1 C  
HETATM   17  C           1      31.092  -4.303  21.303  0.00  0.00      3OC1 C  
HETATM   18  C           1      32.124  -3.412  20.638  0.00  0.00      3OC1 C  
HETATM   19  O           1      33.367  -3.798  21.021  0.00  0.00      3OC1 O  
HETATM   20  O           1      31.858  -2.508  19.878  0.00  0.00      3OC1 O  
HETATM   21  C           1      33.307  -4.942  21.833  0.00  0.00      3OC1 C  
HETATM   22  C           1      31.924  -5.545  21.622  0.00  0.00      3OC1 C  
