# Supplementary material for: Simultaneous molecular docking of different ligands to His6-tagged organophosphorus hydrolase as an effective tool for assessing their effect on the enzyme
Source: PeerJ. 2019 Sep 12;7:e7684. doi: 10.7717/peerj.7684 (PMC6745196; doi:10.7717/peerj.7684)
Supplement: File S1 — XYZ coordinates of antibiotics (puromycin and ceftiofur) and AHLs (C4-, C8- and C12-HSL) docked to the surface of His6-OPH. [file peerj-07-7684-s004.zip › PDB files/C12-HSL/C12_HSL_pH7_5_out_model3.pdb]

REMARK   4 XXXX COMPLIES WITH FORMAT V. 2.0
HETATM    1  C           1      24.159   0.399  19.620  0.00  0.00      3OC1 C  
HETATM    2  O           1      23.101   0.253  19.054  0.00  0.00      3OC1 O  
HETATM    3  N           1      24.836   1.586  19.642  0.00  0.00      3OC1 N  
HETATM    4  H           1      25.776   1.615  20.043  0.00  0.00      3OC1 H  
HETATM    5  C           1      24.831  -0.720  20.400  0.00  0.00      3OC1 C  
HETATM    6  C           1      26.173  -1.164  19.837  0.00  0.00      3OC1 C  
HETATM    7  O           1      26.985  -0.348  19.462  0.00  0.00      3OC1 O  
HETATM    8  C           1      26.458  -2.659  19.784  0.00  0.00      3OC1 C  
HETATM    9  C           1      27.762  -3.010  20.515  0.00  0.00      3OC1 C  
HETATM   10  C           1      28.142  -4.494  20.389  0.00  0.00      3OC1 C  
HETATM   11  C           1      29.631  -4.644  20.037  0.00  0.00      3OC1 C  
HETATM   12  C           1      30.461  -3.398  20.384  0.00  0.00      3OC1 C  
HETATM   13  C           1      31.734  -3.784  21.158  0.00  0.00      3OC1 C  
HETATM   14  C           1      31.429  -4.543  22.459  0.00  0.00      3OC1 C  
HETATM   15  C           1      32.481  -5.629  22.736  0.00  0.00      3OC1 C  
HETATM   16  C           1      31.897  -7.043  22.609  0.00  0.00      3OC1 C  
HETATM   17  C           1      24.334   2.806  19.012  0.00  0.00      3OC1 C  
HETATM   18  C           1      25.230   3.174  17.845  0.00  0.00      3OC1 C  
HETATM   19  O           1      25.288   4.525  17.728  0.00  0.00      3OC1 O  
HETATM   20  O           1      25.805   2.371  17.144  0.00  0.00      3OC1 O  
HETATM   21  C           1      24.577   5.146  18.768  0.00  0.00      3OC1 C  
HETATM   22  C           1      24.379   4.087  19.845  0.00  0.00      3OC1 C  
