# Supplementary material for: Simultaneous molecular docking of different ligands to His6-tagged organophosphorus hydrolase as an effective tool for assessing their effect on the enzyme
Source: PeerJ. 2019 Sep 12;7:e7684. doi: 10.7717/peerj.7684 (PMC6745196; doi:10.7717/peerj.7684)
Supplement: File S1 — XYZ coordinates of antibiotics (puromycin and ceftiofur) and AHLs (C4-, C8- and C12-HSL) docked to the surface of His6-OPH. [file peerj-07-7684-s004.zip › PDB files/C12-HSL/C12_HSL_pH7_5_out_model4.pdb]

REMARK   4 XXXX COMPLIES WITH FORMAT V. 2.0
HETATM    1  C           1      25.303   1.340  20.148  0.00  0.00      3OC1 C  
HETATM    2  O           1      25.860   1.929  21.043  0.00  0.00      3OC1 O  
HETATM    3  N           1      24.890   1.949  18.997  0.00  0.00      3OC1 N  
HETATM    4  H           1      24.328   1.419  18.326  0.00  0.00      3OC1 H  
HETATM    5  C           1      25.035  -0.156  20.195  0.00  0.00      3OC1 C  
HETATM    6  C           1      26.123  -1.013  19.563  0.00  0.00      3OC1 C  
HETATM    7  O           1      26.660  -0.667  18.535  0.00  0.00      3OC1 O  
HETATM    8  C           1      26.516  -2.297  20.279  0.00  0.00      3OC1 C  
HETATM    9  C           1      27.689  -2.998  19.577  0.00  0.00      3OC1 C  
HETATM   10  C           1      28.253  -4.180  20.380  0.00  0.00      3OC1 C  
HETATM   11  C           1      29.516  -3.760  21.149  0.00  0.00      3OC1 C  
HETATM   12  C           1      30.810  -3.980  20.351  0.00  0.00      3OC1 C  
HETATM   13  C           1      31.940  -4.486  21.264  0.00  0.00      3OC1 C  
HETATM   14  C           1      31.522  -4.553  22.741  0.00  0.00      3OC1 C  
HETATM   15  C           1      32.062  -5.821  23.421  0.00  0.00      3OC1 C  
HETATM   16  C           1      31.902  -7.063  22.534  0.00  0.00      3OC1 C  
HETATM   17  C           1      25.109   3.368  18.718  0.00  0.00      3OC1 C  
HETATM   18  C           1      23.802   4.121  18.884  0.00  0.00      3OC1 C  
HETATM   19  O           1      23.757   5.147  17.997  0.00  0.00      3OC1 O  
HETATM   20  O           1      22.941   3.827  19.683  0.00  0.00      3OC1 O  
HETATM   21  C           1      24.884   5.132  17.159  0.00  0.00      3OC1 C  
HETATM   22  C           1      25.496   3.743  17.288  0.00  0.00      3OC1 C  
