# Supplementary material for: Simultaneous molecular docking of different ligands to His6-tagged organophosphorus hydrolase as an effective tool for assessing their effect on the enzyme
Source: PeerJ. 2019 Sep 12;7:e7684. doi: 10.7717/peerj.7684 (PMC6745196; doi:10.7717/peerj.7684)
Supplement: File S1 — XYZ coordinates of antibiotics (puromycin and ceftiofur) and AHLs (C4-, C8- and C12-HSL) docked to the surface of His6-OPH. [file peerj-07-7684-s004.zip › PDB files/C12-HSL/C12_HSL_pH7_5_out_model5.pdb]

REMARK   4 XXXX COMPLIES WITH FORMAT V. 2.0
HETATM    1  C           1      25.386   0.390  17.594  0.00  0.00      3OC1 C  
HETATM    2  O           1      24.210   0.322  17.865  0.00  0.00      3OC1 O  
HETATM    3  N           1      25.964   1.502  17.050  0.00  0.00      3OC1 N  
HETATM    4  H           1      26.938   1.457  16.743  0.00  0.00      3OC1 H  
HETATM    5  C           1      26.355  -0.751  17.865  0.00  0.00      3OC1 C  
HETATM    6  C           1      26.526  -1.097  19.337  0.00  0.00      3OC1 C  
HETATM    7  O           1      26.723  -0.228  20.156  0.00  0.00      3OC1 O  
HETATM    8  C           1      26.421  -2.563  19.734  0.00  0.00      3OC1 C  
HETATM    9  C           1      27.692  -3.046  20.449  0.00  0.00      3OC1 C  
HETATM   10  C           1      28.023  -4.518  20.162  0.00  0.00      3OC1 C  
HETATM   11  C           1      29.518  -4.686  19.847  0.00  0.00      3OC1 C  
HETATM   12  C           1      30.384  -3.548  20.409  0.00  0.00      3OC1 C  
HETATM   13  C           1      31.738  -4.082  20.906  0.00  0.00      3OC1 C  
HETATM   14  C           1      31.688  -5.572  21.277  0.00  0.00      3OC1 C  
HETATM   15  C           1      32.340  -5.834  22.644  0.00  0.00      3OC1 C  
HETATM   16  C           1      31.742  -4.949  23.746  0.00  0.00      3OC1 C  
HETATM   17  C           1      25.226   2.733  16.772  0.00  0.00      3OC1 C  
HETATM   18  C           1      25.937   3.510  15.680  0.00  0.00      3OC1 C  
HETATM   19  O           1      25.781   4.840  15.897  0.00  0.00      3OC1 O  
HETATM   20  O           1      26.552   3.000  14.769  0.00  0.00      3OC1 O  
HETATM   21  C           1      25.093   5.072  17.099  0.00  0.00      3OC1 C  
HETATM   22  C           1      25.163   3.773  17.891  0.00  0.00      3OC1 C  
