# Supplementary material for: Simultaneous molecular docking of different ligands to His6-tagged organophosphorus hydrolase as an effective tool for assessing their effect on the enzyme
Source: PeerJ. 2019 Sep 12;7:e7684. doi: 10.7717/peerj.7684 (PMC6745196; doi:10.7717/peerj.7684)
Supplement: File S1 — XYZ coordinates of antibiotics (puromycin and ceftiofur) and AHLs (C4-, C8- and C12-HSL) docked to the surface of His6-OPH. [file peerj-07-7684-s004.zip › PDB files/C12-HSL/C12_HSL_pH7_5_out_model6.pdb]

REMARK   4 XXXX COMPLIES WITH FORMAT V. 2.0
HETATM    1  C           1      24.981   2.592  18.608  0.00  0.00      3OC1 C  
HETATM    2  O           1      23.892   2.614  18.085  0.00  0.00      3OC1 O  
HETATM    3  N           1      26.093   3.144  18.039  0.00  0.00      3OC1 N  
HETATM    4  H           1      27.004   2.996  18.480  0.00  0.00      3OC1 H  
HETATM    5  C           1      25.218   1.975  19.978  0.00  0.00      3OC1 C  
HETATM    6  C           1      25.503   0.480  19.955  0.00  0.00      3OC1 C  
HETATM    7  O           1      26.637   0.069  19.856  0.00  0.00      3OC1 O  
HETATM    8  C           1      24.317  -0.467  20.081  0.00  0.00      3OC1 C  
HETATM    9  C           1      24.690  -1.737  20.861  0.00  0.00      3OC1 C  
HETATM   10  C           1      24.291  -3.030  20.133  0.00  0.00      3OC1 C  
HETATM   11  C           1      25.235  -3.299  18.950  0.00  0.00      3OC1 C  
HETATM   12  C           1      25.551  -4.791  18.758  0.00  0.00      3OC1 C  
HETATM   13  C           1      26.808  -4.979  17.891  0.00  0.00      3OC1 C  
HETATM   14  C           1      27.806  -5.975  18.503  0.00  0.00      3OC1 C  
HETATM   15  C           1      28.295  -5.504  19.883  0.00  0.00      3OC1 C  
HETATM   16  C           1      29.207  -4.274  19.781  0.00  0.00      3OC1 C  
HETATM   17  C           1      26.073   3.845  16.757  0.00  0.00      3OC1 C  
HETATM   18  C           1      27.493   4.006  16.249  0.00  0.00      3OC1 C  
HETATM   19  O           1      27.599   5.173  15.566  0.00  0.00      3OC1 O  
HETATM   20  O           1      28.383   3.207  16.443  0.00  0.00      3OC1 O  
HETATM   21  C           1      26.395   5.895  15.621  0.00  0.00      3OC1 C  
HETATM   22  C           1      25.588   5.295  16.765  0.00  0.00      3OC1 C  
