# Supplementary material for: Simultaneous molecular docking of different ligands to His6-tagged organophosphorus hydrolase as an effective tool for assessing their effect on the enzyme
Source: PeerJ. 2019 Sep 12;7:e7684. doi: 10.7717/peerj.7684 (PMC6745196; doi:10.7717/peerj.7684)
Supplement: File S1 — XYZ coordinates of antibiotics (puromycin and ceftiofur) and AHLs (C4-, C8- and C12-HSL) docked to the surface of His6-OPH. [file peerj-07-7684-s004.zip › PDB files/C12-HSL/C12_HSL_pH7_5_out_model7.pdb]

REMARK   4 XXXX COMPLIES WITH FORMAT V. 2.0
HETATM    1  C           1      28.664  -3.739  20.655  0.00  0.00      3OC1 C  
HETATM    2  O           1      28.471  -3.006  21.596  0.00  0.00      3OC1 O  
HETATM    3  N           1      29.864  -4.345  20.415  0.00  0.00      3OC1 N  
HETATM    4  H           1      29.995  -4.865  19.544  0.00  0.00      3OC1 H  
HETATM    5  C           1      27.573  -4.090  19.656  0.00  0.00      3OC1 C  
HETATM    6  C           1      27.697  -5.481  19.050  0.00  0.00      3OC1 C  
HETATM    7  O           1      28.244  -5.643  17.983  0.00  0.00      3OC1 O  
HETATM    8  C           1      27.128  -6.650  19.844  0.00  0.00      3OC1 C  
HETATM    9  C           1      25.959  -7.317  19.104  0.00  0.00      3OC1 C  
HETATM   10  C           1      25.029  -6.308  18.413  0.00  0.00      3OC1 C  
HETATM   11  C           1      23.662  -6.946  18.116  0.00  0.00      3OC1 C  
HETATM   12  C           1      23.209  -7.933  19.203  0.00  0.00      3OC1 C  
HETATM   13  C           1      22.044  -7.351  20.023  0.00  0.00      3OC1 C  
HETATM   14  C           1      21.320  -8.416  20.861  0.00  0.00      3OC1 C  
HETATM   15  C           1      21.215  -7.994  22.336  0.00  0.00      3OC1 C  
HETATM   16  C           1      21.817  -9.044  23.280  0.00  0.00      3OC1 C  
HETATM   17  C           1      31.027  -4.196  21.290  0.00  0.00      3OC1 C  
HETATM   18  C           1      31.982  -3.184  20.688  0.00  0.00      3OC1 C  
HETATM   19  O           1      33.258  -3.534  20.988  0.00  0.00      3OC1 O  
HETATM   20  O           1      31.638  -2.224  20.036  0.00  0.00      3OC1 O  
HETATM   21  C           1      33.291  -4.757  21.678  0.00  0.00      3OC1 C  
HETATM   22  C           1      31.936  -5.414  21.450  0.00  0.00      3OC1 C  
