# Supplementary material for: Simultaneous molecular docking of different ligands to His6-tagged organophosphorus hydrolase as an effective tool for assessing their effect on the enzyme
Source: PeerJ. 2019 Sep 12;7:e7684. doi: 10.7717/peerj.7684 (PMC6745196; doi:10.7717/peerj.7684)
Supplement: File S1 — XYZ coordinates of antibiotics (puromycin and ceftiofur) and AHLs (C4-, C8- and C12-HSL) docked to the surface of His6-OPH. [file peerj-07-7684-s004.zip › PDB files/C12-HSL/C12_HSL_pH7_5_out_model8.pdb]

REMARK   4 XXXX COMPLIES WITH FORMAT V. 2.0
HETATM    1  C           1      40.282 -13.659  13.183  0.00  0.00      3OC1 C  
HETATM    2  O           1      40.185 -14.799  12.795  0.00  0.00      3OC1 O  
HETATM    3  N           1      39.202 -12.851  13.400  0.00  0.00      3OC1 N  
HETATM    4  H           1      39.355 -11.864  13.621  0.00  0.00      3OC1 H  
HETATM    5  C           1      41.621 -13.014  13.503  0.00  0.00      3OC1 C  
HETATM    6  C           1      42.067 -13.171  14.950  0.00  0.00      3OC1 C  
HETATM    7  O           1      41.262 -13.120  15.852  0.00  0.00      3OC1 O  
HETATM    8  C           1      43.548 -13.410  15.211  0.00  0.00      3OC1 C  
HETATM    9  C           1      44.222 -14.117  14.025  0.00  0.00      3OC1 C  
HETATM   10  C           1      45.524 -13.435  13.578  0.00  0.00      3OC1 C  
HETATM   11  C           1      45.234 -12.346  12.532  0.00  0.00      3OC1 C  
HETATM   12  C           1      46.030 -12.534  11.231  0.00  0.00      3OC1 C  
HETATM   13  C           1      45.087 -12.802  10.045  0.00  0.00      3OC1 C  
HETATM   14  C           1      43.620 -12.484  10.371  0.00  0.00      3OC1 C  
HETATM   15  C           1      42.694 -13.651   9.990  0.00  0.00      3OC1 C  
HETATM   16  C           1      43.160 -14.979  10.602  0.00  0.00      3OC1 C  
HETATM   17  C           1      37.820 -13.293  13.218  0.00  0.00      3OC1 C  
HETATM   18  C           1      37.280 -12.736  11.915  0.00  0.00      3OC1 C  
HETATM   19  O           1      35.955 -12.478  12.049  0.00  0.00      3OC1 O  
HETATM   20  O           1      37.950 -12.548  10.923  0.00  0.00      3OC1 O  
HETATM   21  C           1      35.529 -12.725  13.364  0.00  0.00      3OC1 C  
HETATM   22  C           1      36.788 -12.776  14.220  0.00  0.00      3OC1 C  
