# Supplementary material for: Simultaneous molecular docking of different ligands to His6-tagged organophosphorus hydrolase as an effective tool for assessing their effect on the enzyme
Source: PeerJ. 2019 Sep 12;7:e7684. doi: 10.7717/peerj.7684 (PMC6745196; doi:10.7717/peerj.7684)
Supplement: File S1 — XYZ coordinates of antibiotics (puromycin and ceftiofur) and AHLs (C4-, C8- and C12-HSL) docked to the surface of His6-OPH. [file peerj-07-7684-s004.zip › PDB files/C12-HSL/C12_HSL_pH7_5_out_model9.pdb]

REMARK   4 XXXX COMPLIES WITH FORMAT V. 2.0
HETATM    1  C           1      40.256 -13.825  13.078  0.00  0.00      3OC1 C  
HETATM    2  O           1      40.095 -14.962  12.702  0.00  0.00      3OC1 O  
HETATM    3  N           1      39.222 -12.970  13.334  0.00  0.00      3OC1 N  
HETATM    4  H           1      39.426 -11.989  13.543  0.00  0.00      3OC1 H  
HETATM    5  C           1      41.634 -13.237  13.338  0.00  0.00      3OC1 C  
HETATM    6  C           1      42.056 -13.241  14.801  0.00  0.00      3OC1 C  
HETATM    7  O           1      41.238 -13.085  15.679  0.00  0.00      3OC1 O  
HETATM    8  C           1      43.530 -13.467  15.110  0.00  0.00      3OC1 C  
HETATM    9  C           1      44.253 -14.151  13.941  0.00  0.00      3OC1 C  
HETATM   10  C           1      45.628 -13.534  13.639  0.00  0.00      3OC1 C  
HETATM   11  C           1      45.488 -12.344  12.676  0.00  0.00      3OC1 C  
HETATM   12  C           1      44.827 -12.722  11.341  0.00  0.00      3OC1 C  
HETATM   13  C           1      44.918 -11.562  10.335  0.00  0.00      3OC1 C  
HETATM   14  C           1      45.370 -10.246  10.988  0.00  0.00      3OC1 C  
HETATM   15  C           1      44.602  -9.043  10.417  0.00  0.00      3OC1 C  
HETATM   16  C           1      43.181  -9.423   9.977  0.00  0.00      3OC1 C  
HETATM   17  C           1      37.816 -13.353  13.213  0.00  0.00      3OC1 C  
HETATM   18  C           1      37.246 -12.776  11.932  0.00  0.00      3OC1 C  
HETATM   19  O           1      35.940 -12.462  12.120  0.00  0.00      3OC1 O  
HETATM   20  O           1      37.880 -12.619  10.912  0.00  0.00      3OC1 O  
HETATM   21  C           1      35.559 -12.688  13.453  0.00  0.00      3OC1 C  
HETATM   22  C           1      36.850 -12.791  14.255  0.00  0.00      3OC1 C  
