# Supplementary material for: Simultaneous molecular docking of different ligands to His6-tagged organophosphorus hydrolase as an effective tool for assessing their effect on the enzyme
Source: PeerJ. 2019 Sep 12;7:e7684. doi: 10.7717/peerj.7684 (PMC6745196; doi:10.7717/peerj.7684)
Supplement: File S1 — XYZ coordinates of antibiotics (puromycin and ceftiofur) and AHLs (C4-, C8- and C12-HSL) docked to the surface of His6-OPH. [file peerj-07-7684-s004.zip › PDB files/C4-HSL/C4_HSL_out_10_5_model1.pdb]

REMARK   4 XXXX COMPLIES WITH FORMAT V. 2.0
HETATM    1  C           1      15.995 -26.693  33.863  0.00  0.00      C4_H C  
HETATM    2  O           1      15.774 -27.390  34.825  0.00  0.00      C4_H O  
HETATM    3  N           1      17.175 -26.745  33.175  0.00  0.00      C4_H N  
HETATM    4  H           1      17.313 -26.165  32.345  0.00  0.00      C4_H H  
HETATM    5  C           1      14.987 -25.699  33.310  0.00  0.00      C4_H C  
HETATM    6  C           1      15.527 -24.261  33.301  0.00  0.00      C4_H C  
HETATM    7  C           1      15.630 -23.683  34.718  0.00  0.00      C4_H C  
HETATM    8  C           1      18.266 -27.639  33.555  0.00  0.00      C4_H C  
HETATM    9  C           1      19.102 -27.961  32.331  0.00  0.00      C4_H C  
HETATM   10  O           1      20.400 -28.104  32.700  0.00  0.00      C4_H O  
HETATM   11  O           1      18.657 -28.057  31.210  0.00  0.00      C4_H O  
HETATM   12  C           1      20.566 -27.806  34.062  0.00  0.00      C4_H C  
HETATM   13  C           1      19.317 -27.046  34.491  0.00  0.00      C4_H C  
