# Supplementary material for: Simultaneous molecular docking of different ligands to His6-tagged organophosphorus hydrolase as an effective tool for assessing their effect on the enzyme
Source: PeerJ. 2019 Sep 12;7:e7684. doi: 10.7717/peerj.7684 (PMC6745196; doi:10.7717/peerj.7684)
Supplement: File S1 — XYZ coordinates of antibiotics (puromycin and ceftiofur) and AHLs (C4-, C8- and C12-HSL) docked to the surface of His6-OPH. [file peerj-07-7684-s004.zip › PDB files/C4-HSL/C4_HSL_out_10_5_model10.pdb]

REMARK   4 XXXX COMPLIES WITH FORMAT V. 2.0
HETATM    1  C           1      30.858  -3.565  20.895  0.00  0.00      C4_H C  
HETATM    2  O           1      30.608  -3.849  22.042  0.00  0.00      C4_H O  
HETATM    3  N           1      29.982  -3.804  19.873  0.00  0.00      C4_H N  
HETATM    4  H           1      30.215  -3.519  18.919  0.00  0.00      C4_H H  
HETATM    5  C           1      32.159  -2.907  20.469  0.00  0.00      C4_H C  
HETATM    6  C           1      32.299  -2.818  18.942  0.00  0.00      C4_H C  
HETATM    7  C           1      33.693  -3.250  18.472  0.00  0.00      C4_H C  
HETATM    8  C           1      28.680  -4.430  20.085  0.00  0.00      C4_H C  
HETATM    9  C           1      27.591  -3.382  19.955  0.00  0.00      C4_H C  
HETATM   10  O           1      26.483  -3.951  19.416  0.00  0.00      C4_H O  
HETATM   11  O           1      27.720  -2.224  20.279  0.00  0.00      C4_H O  
HETATM   12  C           1      26.735  -5.285  19.056  0.00  0.00      C4_H C  
HETATM   13  C           1      28.250  -5.445  19.028  0.00  0.00      C4_H C  
