# Supplementary material for: Simultaneous molecular docking of different ligands to His6-tagged organophosphorus hydrolase as an effective tool for assessing their effect on the enzyme
Source: PeerJ. 2019 Sep 12;7:e7684. doi: 10.7717/peerj.7684 (PMC6745196; doi:10.7717/peerj.7684)
Supplement: File S1 — XYZ coordinates of antibiotics (puromycin and ceftiofur) and AHLs (C4-, C8- and C12-HSL) docked to the surface of His6-OPH. [file peerj-07-7684-s004.zip › PDB files/C4-HSL/C4_HSL_out_10_5_model11.pdb]

REMARK   4 XXXX COMPLIES WITH FORMAT V. 2.0
HETATM    1  C           1      24.526 -24.712  45.237  0.00  0.00      C4_H C  
HETATM    2  O           1      24.743 -23.829  46.033  0.00  0.00      C4_H O  
HETATM    3  N           1      25.147 -25.928  45.304  0.00  0.00      C4_H N  
HETATM    4  H           1      24.914 -26.662  44.632  0.00  0.00      C4_H H  
HETATM    5  C           1      23.538 -24.571  44.092  0.00  0.00      C4_H C  
HETATM    6  C           1      22.834 -23.205  44.089  0.00  0.00      C4_H C  
HETATM    7  C           1      21.559 -23.221  44.942  0.00  0.00      C4_H C  
HETATM    8  C           1      26.130 -26.252  46.335  0.00  0.00      C4_H C  
HETATM    9  C           1      25.499 -27.178  47.357  0.00  0.00      C4_H C  
HETATM   10  O           1      26.438 -28.038  47.824  0.00  0.00      C4_H O  
HETATM   11  O           1      24.333 -27.141  47.679  0.00  0.00      C4_H O  
HETATM   12  C           1      27.653 -27.866  47.141  0.00  0.00      C4_H C  
HETATM   13  C           1      27.327 -27.081  45.876  0.00  0.00      C4_H C  
