# Supplementary material for: Simultaneous molecular docking of different ligands to His6-tagged organophosphorus hydrolase as an effective tool for assessing their effect on the enzyme
Source: PeerJ. 2019 Sep 12;7:e7684. doi: 10.7717/peerj.7684 (PMC6745196; doi:10.7717/peerj.7684)
Supplement: File S1 — XYZ coordinates of antibiotics (puromycin and ceftiofur) and AHLs (C4-, C8- and C12-HSL) docked to the surface of His6-OPH. [file peerj-07-7684-s004.zip › PDB files/C4-HSL/C4_HSL_out_10_5_model12.pdb]

REMARK   4 XXXX COMPLIES WITH FORMAT V. 2.0
HETATM    1  C           1      28.945  -3.972  20.215  0.00  0.00      C4_H C  
HETATM    2  O           1      28.988  -4.735  19.279  0.00  0.00      C4_H O  
HETATM    3  N           1      29.971  -3.852  21.111  0.00  0.00      C4_H N  
HETATM    4  H           1      29.913  -3.171  21.871  0.00  0.00      C4_H H  
HETATM    5  C           1      27.761  -3.060  20.488  0.00  0.00      C4_H C  
HETATM    6  C           1      26.530  -3.430  19.647  0.00  0.00      C4_H C  
HETATM    7  C           1      26.111  -2.286  18.716  0.00  0.00      C4_H C  
HETATM    8  C           1      31.194  -4.645  21.015  0.00  0.00      C4_H C  
HETATM    9  C           1      32.382  -3.719  20.842  0.00  0.00      C4_H C  
HETATM   10  O           1      33.462  -4.252  21.466  0.00  0.00      C4_H O  
HETATM   11  O           1      32.342  -2.666  20.246  0.00  0.00      C4_H O  
HETATM   12  C           1      33.109  -5.425  22.154  0.00  0.00      C4_H C  
HETATM   13  C           1      31.590  -5.412  22.274  0.00  0.00      C4_H C  
