# Supplementary material for: Simultaneous molecular docking of different ligands to His6-tagged organophosphorus hydrolase as an effective tool for assessing their effect on the enzyme
Source: PeerJ. 2019 Sep 12;7:e7684. doi: 10.7717/peerj.7684 (PMC6745196; doi:10.7717/peerj.7684)
Supplement: File S1 — XYZ coordinates of antibiotics (puromycin and ceftiofur) and AHLs (C4-, C8- and C12-HSL) docked to the surface of His6-OPH. [file peerj-07-7684-s004.zip › PDB files/C4-HSL/C4_HSL_out_10_5_model2.pdb]

REMARK   4 XXXX COMPLIES WITH FORMAT V. 2.0
HETATM    1  C           1      15.625 -26.270  33.168  0.00  0.00      C4_H C  
HETATM    2  O           1      15.219 -26.991  32.288  0.00  0.00      C4_H O  
HETATM    3  N           1      16.245 -26.754  34.286  0.00  0.00      C4_H N  
HETATM    4  H           1      16.604 -26.111  34.994  0.00  0.00      C4_H H  
HETATM    5  C           1      15.501 -24.756  33.123  0.00  0.00      C4_H C  
HETATM    6  C           1      15.443 -24.130  34.524  0.00  0.00      C4_H C  
HETATM    7  C           1      16.549 -23.088  34.729  0.00  0.00      C4_H C  
HETATM    8  C           1      16.455 -28.183  34.509  0.00  0.00      C4_H C  
HETATM    9  C           1      17.920 -28.514  34.296  0.00  0.00      C4_H C  
HETATM   10  O           1      18.284 -29.506  35.147  0.00  0.00      C4_H O  
HETATM   11  O           1      18.633 -27.956  33.493  0.00  0.00      C4_H O  
HETATM   12  C           1      17.228 -29.829  36.015  0.00  0.00      C4_H C  
HETATM   13  C           1      16.241 -28.671  35.940  0.00  0.00      C4_H C  
