# Supplementary material for: Simultaneous molecular docking of different ligands to His6-tagged organophosphorus hydrolase as an effective tool for assessing their effect on the enzyme
Source: PeerJ. 2019 Sep 12;7:e7684. doi: 10.7717/peerj.7684 (PMC6745196; doi:10.7717/peerj.7684)
Supplement: File S1 — XYZ coordinates of antibiotics (puromycin and ceftiofur) and AHLs (C4-, C8- and C12-HSL) docked to the surface of His6-OPH. [file peerj-07-7684-s004.zip › PDB files/C4-HSL/C4_HSL_out_10_5_model3.pdb]

REMARK   4 XXXX COMPLIES WITH FORMAT V. 2.0
HETATM    1  C           1      28.694  -4.728  20.134  0.00  0.00      C4_H C  
HETATM    2  O           1      28.461  -3.642  20.609  0.00  0.00      C4_H O  
HETATM    3  N           1      29.861  -5.398  20.376  0.00  0.00      C4_H N  
HETATM    4  H           1      30.009  -6.330  19.983  0.00  0.00      C4_H H  
HETATM    5  C           1      27.719  -5.466  19.233  0.00  0.00      C4_H C  
HETATM    6  C           1      27.322  -6.838  19.798  0.00  0.00      C4_H C  
HETATM    7  C           1      25.867  -7.192  19.464  0.00  0.00      C4_H C  
HETATM    8  C           1      30.922  -4.850  21.218  0.00  0.00      C4_H C  
HETATM    9  C           1      31.810  -5.978  21.705  0.00  0.00      C4_H C  
HETATM   10  O           1      33.087  -5.531  21.807  0.00  0.00      C4_H O  
HETATM   11  O           1      31.417  -7.096  21.948  0.00  0.00      C4_H O  
HETATM   12  C           1      33.192  -4.214  21.330  0.00  0.00      C4_H C  
HETATM   13  C           1      31.934  -3.952  20.511  0.00  0.00      C4_H C  
