# Supplementary material for: Simultaneous molecular docking of different ligands to His6-tagged organophosphorus hydrolase as an effective tool for assessing their effect on the enzyme
Source: PeerJ. 2019 Sep 12;7:e7684. doi: 10.7717/peerj.7684 (PMC6745196; doi:10.7717/peerj.7684)
Supplement: File S1 — XYZ coordinates of antibiotics (puromycin and ceftiofur) and AHLs (C4-, C8- and C12-HSL) docked to the surface of His6-OPH. [file peerj-07-7684-s004.zip › PDB files/C4-HSL/C4_HSL_out_10_5_model4.pdb]

REMARK   4 XXXX COMPLIES WITH FORMAT V. 2.0
HETATM    1  C           1      40.606 -13.382  13.730  0.00  0.00      C4_H C  
HETATM    2  O           1      40.799 -14.458  13.215  0.00  0.00      C4_H O  
HETATM    3  N           1      39.350 -12.874  13.918  0.00  0.00      C4_H N  
HETATM    4  H           1      39.224 -11.976  14.388  0.00  0.00      C4_H H  
HETATM    5  C           1      41.728 -12.490  14.232  0.00  0.00      C4_H C  
HETATM    6  C           1      42.554 -13.155  15.343  0.00  0.00      C4_H C  
HETATM    7  C           1      43.925 -13.617  14.834  0.00  0.00      C4_H C  
HETATM    8  C           1      38.145 -13.587  13.501  0.00  0.00      C4_H C  
HETATM    9  C           1      36.939 -12.981  14.193  0.00  0.00      C4_H C  
HETATM   10  O           1      35.867 -13.046  13.364  0.00  0.00      C4_H O  
HETATM   11  O           1      36.960 -12.510  15.307  0.00  0.00      C4_H O  
HETATM   12  C           1      36.240 -13.549  12.107  0.00  0.00      C4_H C  
HETATM   13  C           1      37.758 -13.435  12.032  0.00  0.00      C4_H C  
