# Supplementary material for: Simultaneous molecular docking of different ligands to His6-tagged organophosphorus hydrolase as an effective tool for assessing their effect on the enzyme
Source: PeerJ. 2019 Sep 12;7:e7684. doi: 10.7717/peerj.7684 (PMC6745196; doi:10.7717/peerj.7684)
Supplement: File S1 — XYZ coordinates of antibiotics (puromycin and ceftiofur) and AHLs (C4-, C8- and C12-HSL) docked to the surface of His6-OPH. [file peerj-07-7684-s004.zip › PDB files/C4-HSL/C4_HSL_out_10_5_model5.pdb]

REMARK   4 XXXX COMPLIES WITH FORMAT V. 2.0
HETATM    1  C           1      16.700 -27.411  34.073  0.00  0.00      C4_H C  
HETATM    2  O           1      15.695 -27.878  34.554  0.00  0.00      C4_H O  
HETATM    3  N           1      16.825 -26.081  33.782  0.00  0.00      C4_H N  
HETATM    4  H           1      17.703 -25.717  33.406  0.00  0.00      C4_H H  
HETATM    5  C           1      17.929 -28.244  33.750  0.00  0.00      C4_H C  
HETATM    6  C           1      18.588 -27.829  32.426  0.00  0.00      C4_H C  
HETATM    7  C           1      20.052 -27.414  32.625  0.00  0.00      C4_H C  
HETATM    8  C           1      15.750 -25.121  34.022  0.00  0.00      C4_H C  
HETATM    9  C           1      16.310 -23.713  33.957  0.00  0.00      C4_H C  
HETATM   10  O           1      15.371 -22.881  33.441  0.00  0.00      C4_H O  
HETATM   11  O           1      17.427 -23.409  34.308  0.00  0.00      C4_H O  
HETATM   12  C           1      14.235 -23.601  33.037  0.00  0.00      C4_H C  
HETATM   13  C           1      14.661 -25.062  32.953  0.00  0.00      C4_H C  
