# Supplementary material for: Simultaneous molecular docking of different ligands to His6-tagged organophosphorus hydrolase as an effective tool for assessing their effect on the enzyme
Source: PeerJ. 2019 Sep 12;7:e7684. doi: 10.7717/peerj.7684 (PMC6745196; doi:10.7717/peerj.7684)
Supplement: File S1 — XYZ coordinates of antibiotics (puromycin and ceftiofur) and AHLs (C4-, C8- and C12-HSL) docked to the surface of His6-OPH. [file peerj-07-7684-s004.zip › PDB files/C4-HSL/C4_HSL_out_10_5_model6.pdb]

REMARK   4 XXXX COMPLIES WITH FORMAT V. 2.0
HETATM    1  C           1      25.833 -26.810  46.157  0.00  0.00      C4_H C  
HETATM    2  O           1      24.961 -27.420  46.727  0.00  0.00      C4_H O  
HETATM    3  N           1      25.611 -25.602  45.556  0.00  0.00      C4_H N  
HETATM    4  H           1      26.381 -25.099  45.112  0.00  0.00      C4_H H  
HETATM    5  C           1      27.265 -27.309  46.057  0.00  0.00      C4_H C  
HETATM    6  C           1      27.726 -28.029  47.333  0.00  0.00      C4_H C  
HETATM    7  C           1      27.858 -27.062  48.516  0.00  0.00      C4_H C  
HETATM    8  C           1      24.298 -24.960  45.547  0.00  0.00      C4_H C  
HETATM    9  C           1      24.400 -23.599  46.206  0.00  0.00      C4_H C  
HETATM   10  O           1      23.541 -22.741  45.601  0.00  0.00      C4_H O  
HETATM   11  O           1      25.149 -23.341  47.121  0.00  0.00      C4_H O  
HETATM   12  C           1      22.918 -23.355  44.501  0.00  0.00      C4_H C  
HETATM   13  C           1      23.750 -24.589  44.171  0.00  0.00      C4_H C  
