# Supplementary material for: Simultaneous molecular docking of different ligands to His6-tagged organophosphorus hydrolase as an effective tool for assessing their effect on the enzyme
Source: PeerJ. 2019 Sep 12;7:e7684. doi: 10.7717/peerj.7684 (PMC6745196; doi:10.7717/peerj.7684)
Supplement: File S1 — XYZ coordinates of antibiotics (puromycin and ceftiofur) and AHLs (C4-, C8- and C12-HSL) docked to the surface of His6-OPH. [file peerj-07-7684-s004.zip › PDB files/C4-HSL/C4_HSL_out_10_5_model7.pdb]

REMARK   4 XXXX COMPLIES WITH FORMAT V. 2.0
HETATM    1  C           1      23.640 -21.288  47.458  0.00  0.00      C4_H C  
HETATM    2  O           1      23.269 -22.025  48.340  0.00  0.00      C4_H O  
HETATM    3  N           1      23.728 -21.690  46.154  0.00  0.00      C4_H N  
HETATM    4  H           1      24.014 -21.028  45.430  0.00  0.00      C4_H H  
HETATM    5  C           1      24.035 -19.841  47.698  0.00  0.00      C4_H C  
HETATM    6  C           1      23.818 -18.960  46.459  0.00  0.00      C4_H C  
HETATM    7  C           1      24.815 -17.796  46.406  0.00  0.00      C4_H C  
HETATM    8  C           1      23.391 -23.046  45.726  0.00  0.00      C4_H C  
HETATM    9  C           1      22.410 -22.979  44.573  0.00  0.00      C4_H C  
HETATM   10  O           1      22.643 -24.013  43.724  0.00  0.00      C4_H O  
HETATM   11  O           1      21.566 -22.121  44.446  0.00  0.00      C4_H O  
HETATM   12  C           1      23.775 -24.740  44.128  0.00  0.00      C4_H C  
HETATM   13  C           1      24.531 -23.850  45.107  0.00  0.00      C4_H C  
