# Supplementary material for: Simultaneous molecular docking of different ligands to His6-tagged organophosphorus hydrolase as an effective tool for assessing their effect on the enzyme
Source: PeerJ. 2019 Sep 12;7:e7684. doi: 10.7717/peerj.7684 (PMC6745196; doi:10.7717/peerj.7684)
Supplement: File S1 — XYZ coordinates of antibiotics (puromycin and ceftiofur) and AHLs (C4-, C8- and C12-HSL) docked to the surface of His6-OPH. [file peerj-07-7684-s004.zip › PDB files/C4-HSL/C4_HSL_out_10_5_model8.pdb]

REMARK   4 XXXX COMPLIES WITH FORMAT V. 2.0
HETATM    1  C           1      41.715 -12.671  14.389  0.00  0.00      C4_H C  
HETATM    2  O           1      41.843 -11.845  13.517  0.00  0.00      C4_H O  
HETATM    3  N           1      40.515 -13.266  14.665  0.00  0.00      C4_H N  
HETATM    4  H           1      40.452 -13.986  15.388  0.00  0.00      C4_H H  
HETATM    5  C           1      42.867 -13.144  15.258  0.00  0.00      C4_H C  
HETATM    6  C           1      43.812 -14.099  14.512  0.00  0.00      C4_H C  
HETATM    7  C           1      44.985 -13.351  13.868  0.00  0.00      C4_H C  
HETATM    8  C           1      39.292 -12.941  13.936  0.00  0.00      C4_H C  
HETATM    9  C           1      38.829 -14.161  13.162  0.00  0.00      C4_H C  
HETATM   10  O           1      37.473 -14.178  13.120  0.00  0.00      C4_H O  
HETATM   11  O           1      39.574 -14.982  12.678  0.00  0.00      C4_H O  
HETATM   12  C           1      36.939 -13.130  13.889  0.00  0.00      C4_H C  
HETATM   13  C           1      38.064 -12.645  14.794  0.00  0.00      C4_H C  
