# Supplementary material for: Simultaneous molecular docking of different ligands to His6-tagged organophosphorus hydrolase as an effective tool for assessing their effect on the enzyme
Source: PeerJ. 2019 Sep 12;7:e7684. doi: 10.7717/peerj.7684 (PMC6745196; doi:10.7717/peerj.7684)
Supplement: File S1 — XYZ coordinates of antibiotics (puromycin and ceftiofur) and AHLs (C4-, C8- and C12-HSL) docked to the surface of His6-OPH. [file peerj-07-7684-s004.zip › PDB files/C4-HSL/C4_HSL_out_10_5_model9.pdb]

REMARK   4 XXXX COMPLIES WITH FORMAT V. 2.0
HETATM    1  C           1      25.369 -25.599  46.559  0.00  0.00      C4_H C  
HETATM    2  O           1      25.882 -24.838  47.345  0.00  0.00      C4_H O  
HETATM    3  N           1      24.467 -25.185  45.619  0.00  0.00      C4_H N  
HETATM    4  H           1      24.079 -25.852  44.949  0.00  0.00      C4_H H  
HETATM    5  C           1      25.677 -27.087  46.524  0.00  0.00      C4_H C  
HETATM    6  C           1      27.159 -27.372  46.241  0.00  0.00      C4_H C  
HETATM    7  C           1      27.856 -28.013  47.447  0.00  0.00      C4_H C  
HETATM    8  C           1      24.045 -23.792  45.497  0.00  0.00      C4_H C  
HETATM    9  C           1      23.228 -23.623  44.231  0.00  0.00      C4_H C  
HETATM   10  O           1      22.267 -22.687  44.438  0.00  0.00      C4_H O  
HETATM   11  O           1      23.417 -24.247  43.212  0.00  0.00      C4_H O  
HETATM   12  C           1      22.271 -22.258  45.775  0.00  0.00      C4_H C  
HETATM   13  C           1      23.062 -23.299  46.558  0.00  0.00      C4_H C  
