# Supplementary material for: Simultaneous molecular docking of different ligands to His6-tagged organophosphorus hydrolase as an effective tool for assessing their effect on the enzyme
Source: PeerJ. 2019 Sep 12;7:e7684. doi: 10.7717/peerj.7684 (PMC6745196; doi:10.7717/peerj.7684)
Supplement: File S1 — XYZ coordinates of antibiotics (puromycin and ceftiofur) and AHLs (C4-, C8- and C12-HSL) docked to the surface of His6-OPH. [file peerj-07-7684-s004.zip › PDB files/C4-HSL/C4_HSL_out_7_5_model1.pdb]

REMARK   4 XXXX COMPLIES WITH FORMAT V. 2.0
HETATM    1  C           1      29.310  -3.929  19.963  0.00  0.00      C4_H C  
HETATM    2  O           1      28.911  -2.795  19.838  0.00  0.00      C4_H O  
HETATM    3  N           1      30.637  -4.227  20.102  0.00  0.00      C4_H N  
HETATM    4  H           1      30.934  -5.195  20.239  0.00  0.00      C4_H H  
HETATM    5  C           1      28.387  -5.135  19.990  0.00  0.00      C4_H C  
HETATM    6  C           1      28.061  -5.657  18.582  0.00  0.00      C4_H C  
HETATM    7  C           1      26.604  -5.377  18.194  0.00  0.00      C4_H C  
HETATM    8  C           1      31.677  -3.201  20.100  0.00  0.00      C4_H C  
HETATM    9  C           1      32.896  -3.721  20.836  0.00  0.00      C4_H C  
HETATM   10  O           1      34.017  -3.216  20.261  0.00  0.00      C4_H O  
HETATM   11  O           1      32.850  -4.477  21.780  0.00  0.00      C4_H O  
HETATM   12  C           1      33.694  -2.469  19.116  0.00  0.00      C4_H C  
HETATM   13  C           1      32.271  -2.859  18.736  0.00  0.00      C4_H C  
