# Supplementary material for: Simultaneous molecular docking of different ligands to His6-tagged organophosphorus hydrolase as an effective tool for assessing their effect on the enzyme
Source: PeerJ. 2019 Sep 12;7:e7684. doi: 10.7717/peerj.7684 (PMC6745196; doi:10.7717/peerj.7684)
Supplement: File S1 — XYZ coordinates of antibiotics (puromycin and ceftiofur) and AHLs (C4-, C8- and C12-HSL) docked to the surface of His6-OPH. [file peerj-07-7684-s004.zip › PDB files/C4-HSL/C4_HSL_out_7_5_model10.pdb]

REMARK   4 XXXX COMPLIES WITH FORMAT V. 2.0
HETATM    1  C           1      42.989 -23.228  24.288  0.00  0.00      C4_H C  
HETATM    2  O           1      44.144 -23.034  24.581  0.00  0.00      C4_H O  
HETATM    3  N           1      42.623 -23.902  23.156  0.00  0.00      C4_H N  
HETATM    4  H           1      41.635 -24.076  22.957  0.00  0.00      C4_H H  
HETATM    5  C           1      41.825 -22.759  25.145  0.00  0.00      C4_H C  
HETATM    6  C           1      41.084 -23.924  25.817  0.00  0.00      C4_H C  
HETATM    7  C           1      41.016 -23.752  27.340  0.00  0.00      C4_H C  
HETATM    8  C           1      43.600 -24.430  22.206  0.00  0.00      C4_H C  
HETATM    9  C           1      43.015 -25.641  21.506  0.00  0.00      C4_H C  
HETATM   10  O           1      43.475 -25.687  20.230  0.00  0.00      C4_H O  
HETATM   11  O           1      42.251 -26.423  22.024  0.00  0.00      C4_H O  
HETATM   12  C           1      44.251 -24.552  19.940  0.00  0.00      C4_H C  
HETATM   13  C           1      43.931 -23.526  21.021  0.00  0.00      C4_H C  
