# Supplementary material for: Simultaneous molecular docking of different ligands to His6-tagged organophosphorus hydrolase as an effective tool for assessing their effect on the enzyme
Source: PeerJ. 2019 Sep 12;7:e7684. doi: 10.7717/peerj.7684 (PMC6745196; doi:10.7717/peerj.7684)
Supplement: File S1 — XYZ coordinates of antibiotics (puromycin and ceftiofur) and AHLs (C4-, C8- and C12-HSL) docked to the surface of His6-OPH. [file peerj-07-7684-s004.zip › PDB files/C4-HSL/C4_HSL_out_7_5_model11.pdb]

REMARK   4 XXXX COMPLIES WITH FORMAT V. 2.0
HETATM    1  C           1      42.024 -13.230  15.038  0.00  0.00      C4_H C  
HETATM    2  O           1      41.264 -13.081  15.965  0.00  0.00      C4_H O  
HETATM    3  N           1      41.608 -13.192  13.736  0.00  0.00      C4_H N  
HETATM    4  H           1      42.285 -13.289  12.977  0.00  0.00      C4_H H  
HETATM    5  C           1      43.514 -13.463  15.216  0.00  0.00      C4_H C  
HETATM    6  C           1      44.169 -14.062  13.962  0.00  0.00      C4_H C  
HETATM    7  C           1      45.459 -13.323  13.585  0.00  0.00      C4_H C  
HETATM    8  C           1      40.211 -12.979  13.364  0.00  0.00      C4_H C  
HETATM    9  C           1      40.147 -12.066  12.155  0.00  0.00      C4_H C  
HETATM   10  O           1      39.093 -12.423  11.378  0.00  0.00      C4_H O  
HETATM   11  O           1      40.933 -11.173  11.935  0.00  0.00      C4_H O  
HETATM   12  C           1      38.473 -13.578  11.883  0.00  0.00      C4_H C  
HETATM   13  C           1      39.464 -14.208  12.853  0.00  0.00      C4_H C  
