# Supplementary material for: Simultaneous molecular docking of different ligands to His6-tagged organophosphorus hydrolase as an effective tool for assessing their effect on the enzyme
Source: PeerJ. 2019 Sep 12;7:e7684. doi: 10.7717/peerj.7684 (PMC6745196; doi:10.7717/peerj.7684)
Supplement: File S1 — XYZ coordinates of antibiotics (puromycin and ceftiofur) and AHLs (C4-, C8- and C12-HSL) docked to the surface of His6-OPH. [file peerj-07-7684-s004.zip › PDB files/C4-HSL/C4_HSL_out_7_5_model12.pdb]

REMARK   4 XXXX COMPLIES WITH FORMAT V. 2.0
HETATM    1  C           1      39.465 -13.338  14.430  0.00  0.00      C4_H C  
HETATM    2  O           1      38.335 -13.075  14.767  0.00  0.00      C4_H O  
HETATM    3  N           1      39.750 -13.978  13.256  0.00  0.00      C4_H N  
HETATM    4  H           1      40.721 -14.153  12.988  0.00  0.00      C4_H H  
HETATM    5  C           1      40.684 -12.977  15.262  0.00  0.00      C4_H C  
HETATM    6  C           1      41.979 -12.975  14.436  0.00  0.00      C4_H C  
HETATM    7  C           1      43.193 -13.383  15.280  0.00  0.00      C4_H C  
HETATM    8  C           1      38.711 -14.404  12.322  0.00  0.00      C4_H C  
HETATM    9  C           1      38.578 -13.377  11.214  0.00  0.00      C4_H C  
HETATM   10  O           1      38.257 -14.006  10.056  0.00  0.00      C4_H O  
HETATM   11  O           1      38.750 -12.189  11.365  0.00  0.00      C4_H O  
HETATM   12  C           1      38.255 -15.400  10.230  0.00  0.00      C4_H C  
HETATM   13  C           1      39.012 -15.671  11.525  0.00  0.00      C4_H C  
