# Supplementary material for: Simultaneous molecular docking of different ligands to His6-tagged organophosphorus hydrolase as an effective tool for assessing their effect on the enzyme
Source: PeerJ. 2019 Sep 12;7:e7684. doi: 10.7717/peerj.7684 (PMC6745196; doi:10.7717/peerj.7684)
Supplement: File S1 — XYZ coordinates of antibiotics (puromycin and ceftiofur) and AHLs (C4-, C8- and C12-HSL) docked to the surface of His6-OPH. [file peerj-07-7684-s004.zip › PDB files/C4-HSL/C4_HSL_out_7_5_model2.pdb]

REMARK   4 XXXX COMPLIES WITH FORMAT V. 2.0
HETATM    1  C           1      36.733 -14.668  11.866  0.00  0.00      C4_H C  
HETATM    2  O           1      37.212 -14.261  10.834  0.00  0.00      C4_H O  
HETATM    3  N           1      37.220 -14.310  13.092  0.00  0.00      C4_H N  
HETATM    4  H           1      36.768 -14.649  13.944  0.00  0.00      C4_H H  
HETATM    5  C           1      35.540 -15.607  11.912  0.00  0.00      C4_H C  
HETATM    6  C           1      35.784 -16.906  11.129  0.00  0.00      C4_H C  
HETATM    7  C           1      34.939 -18.065  11.670  0.00  0.00      C4_H C  
HETATM    8  C           1      38.363 -13.415  13.252  0.00  0.00      C4_H C  
HETATM    9  C           1      38.293 -12.748  14.611  0.00  0.00      C4_H C  
HETATM   10  O           1      39.551 -12.557  15.083  0.00  0.00      C4_H O  
HETATM   11  O           1      37.262 -12.452  15.171  0.00  0.00      C4_H O  
HETATM   12  C           1      40.498 -13.130  14.218  0.00  0.00      C4_H C  
HETATM   13  C           1      39.732 -14.090  13.317  0.00  0.00      C4_H C  
