# Supplementary material for: Simultaneous molecular docking of different ligands to His6-tagged organophosphorus hydrolase as an effective tool for assessing their effect on the enzyme
Source: PeerJ. 2019 Sep 12;7:e7684. doi: 10.7717/peerj.7684 (PMC6745196; doi:10.7717/peerj.7684)
Supplement: File S1 — XYZ coordinates of antibiotics (puromycin and ceftiofur) and AHLs (C4-, C8- and C12-HSL) docked to the surface of His6-OPH. [file peerj-07-7684-s004.zip › PDB files/C4-HSL/C4_HSL_out_7_5_model3.pdb]

REMARK   4 XXXX COMPLIES WITH FORMAT V. 2.0
HETATM    1  C           1      40.610 -13.344  13.792  0.00  0.00      C4_H C  
HETATM    2  O           1      40.810 -14.407  13.255  0.00  0.00      C4_H O  
HETATM    3  N           1      39.353 -12.835  13.967  0.00  0.00      C4_H N  
HETATM    4  H           1      39.221 -11.948  14.456  0.00  0.00      C4_H H  
HETATM    5  C           1      41.725 -12.468  14.339  0.00  0.00      C4_H C  
HETATM    6  C           1      42.583 -13.195  15.385  0.00  0.00      C4_H C  
HETATM    7  C           1      43.949 -13.601  14.819  0.00  0.00      C4_H C  
HETATM    8  C           1      38.154 -13.532  13.508  0.00  0.00      C4_H C  
HETATM    9  C           1      36.940 -12.963  14.215  0.00  0.00      C4_H C  
HETATM   10  O           1      35.875 -12.994  13.374  0.00  0.00      C4_H O  
HETATM   11  O           1      36.949 -12.541  15.349  0.00  0.00      C4_H O  
HETATM   12  C           1      36.261 -13.440  12.099  0.00  0.00      C4_H C  
HETATM   13  C           1      37.779 -13.317  12.043  0.00  0.00      C4_H C  
