# Supplementary material for: Simultaneous molecular docking of different ligands to His6-tagged organophosphorus hydrolase as an effective tool for assessing their effect on the enzyme
Source: PeerJ. 2019 Sep 12;7:e7684. doi: 10.7717/peerj.7684 (PMC6745196; doi:10.7717/peerj.7684)
Supplement: File S1 — XYZ coordinates of antibiotics (puromycin and ceftiofur) and AHLs (C4-, C8- and C12-HSL) docked to the surface of His6-OPH. [file peerj-07-7684-s004.zip › PDB files/C4-HSL/C4_HSL_out_7_5_model4.pdb]

REMARK   4 XXXX COMPLIES WITH FORMAT V. 2.0
HETATM    1  C           1      25.825 -26.822  46.131  0.00  0.00      C4_H C  
HETATM    2  O           1      24.937 -27.460  46.644  0.00  0.00      C4_H O  
HETATM    3  N           1      25.622 -25.582  45.592  0.00  0.00      C4_H N  
HETATM    4  H           1      26.405 -25.058  45.197  0.00  0.00      C4_H H  
HETATM    5  C           1      27.258 -27.320  46.040  0.00  0.00      C4_H C  
HETATM    6  C           1      27.750 -27.933  47.360  0.00  0.00      C4_H C  
HETATM    7  C           1      27.673 -26.929  48.518  0.00  0.00      C4_H C  
HETATM    8  C           1      24.312 -24.935  45.584  0.00  0.00      C4_H C  
HETATM    9  C           1      24.423 -23.566  46.226  0.00  0.00      C4_H C  
HETATM   10  O           1      23.562 -22.713  45.616  0.00  0.00      C4_H O  
HETATM   11  O           1      25.179 -23.300  47.132  0.00  0.00      C4_H O  
HETATM   12  C           1      22.930 -23.338  44.529  0.00  0.00      C4_H C  
HETATM   13  C           1      23.754 -24.579  44.208  0.00  0.00      C4_H C  
