# Supplementary material for: Simultaneous molecular docking of different ligands to His6-tagged organophosphorus hydrolase as an effective tool for assessing their effect on the enzyme
Source: PeerJ. 2019 Sep 12;7:e7684. doi: 10.7717/peerj.7684 (PMC6745196; doi:10.7717/peerj.7684)
Supplement: File S1 — XYZ coordinates of antibiotics (puromycin and ceftiofur) and AHLs (C4-, C8- and C12-HSL) docked to the surface of His6-OPH. [file peerj-07-7684-s004.zip › PDB files/C4-HSL/C4_HSL_out_7_5_model5.pdb]

REMARK   4 XXXX COMPLIES WITH FORMAT V. 2.0
HETATM    1  C           1      40.126 -13.038  13.987  0.00  0.00      C4_H C  
HETATM    2  O           1      39.737 -12.282  14.845  0.00  0.00      C4_H O  
HETATM    3  N           1      39.335 -13.433  12.943  0.00  0.00      C4_H N  
HETATM    4  H           1      39.710 -14.047  12.218  0.00  0.00      C4_H H  
HETATM    5  C           1      41.530 -13.618  13.967  0.00  0.00      C4_H C  
HETATM    6  C           1      42.359 -13.190  15.187  0.00  0.00      C4_H C  
HETATM    7  C           1      43.853 -13.476  14.990  0.00  0.00      C4_H C  
HETATM    8  C           1      37.955 -12.980  12.790  0.00  0.00      C4_H C  
HETATM    9  C           1      37.479 -13.286  11.383  0.00  0.00      C4_H C  
HETATM   10  O           1      36.156 -13.588  11.412  0.00  0.00      C4_H O  
HETATM   11  O           1      38.191 -13.266  10.405  0.00  0.00      C4_H O  
HETATM   12  C           1      35.684 -13.626  12.735  0.00  0.00      C4_H C  
HETATM   13  C           1      36.915 -13.722  13.628  0.00  0.00      C4_H C  
