# Supplementary material for: Simultaneous molecular docking of different ligands to His6-tagged organophosphorus hydrolase as an effective tool for assessing their effect on the enzyme
Source: PeerJ. 2019 Sep 12;7:e7684. doi: 10.7717/peerj.7684 (PMC6745196; doi:10.7717/peerj.7684)
Supplement: File S1 — XYZ coordinates of antibiotics (puromycin and ceftiofur) and AHLs (C4-, C8- and C12-HSL) docked to the surface of His6-OPH. [file peerj-07-7684-s004.zip › PDB files/C4-HSL/C4_HSL_out_7_5_model6.pdb]

REMARK   4 XXXX COMPLIES WITH FORMAT V. 2.0
HETATM    1  C           1      24.894 -25.162  45.610  0.00  0.00      C4_H C  
HETATM    2  O           1      25.096 -24.212  46.328  0.00  0.00      C4_H O  
HETATM    3  N           1      25.443 -26.392  45.849  0.00  0.00      C4_H N  
HETATM    4  H           1      25.222 -27.181  45.238  0.00  0.00      C4_H H  
HETATM    5  C           1      24.004 -25.098  44.380  0.00  0.00      C4_H C  
HETATM    6  C           1      23.655 -23.656  43.983  0.00  0.00      C4_H C  
HETATM    7  C           1      22.236 -23.272  44.421  0.00  0.00      C4_H C  
HETATM    8  C           1      26.326 -26.650  46.984  0.00  0.00      C4_H C  
HETATM    9  C           1      25.616 -27.547  47.979  0.00  0.00      C4_H C  
HETATM   10  O           1      26.522 -28.364  48.572  0.00  0.00      C4_H O  
HETATM   11  O           1      24.424 -27.525  48.184  0.00  0.00      C4_H O  
HETATM   12  C           1      27.795 -28.192  48.002  0.00  0.00      C4_H C  
HETATM   13  C           1      27.578 -27.468  46.679  0.00  0.00      C4_H C  
