# Supplementary material for: Simultaneous molecular docking of different ligands to His6-tagged organophosphorus hydrolase as an effective tool for assessing their effect on the enzyme
Source: PeerJ. 2019 Sep 12;7:e7684. doi: 10.7717/peerj.7684 (PMC6745196; doi:10.7717/peerj.7684)
Supplement: File S1 — XYZ coordinates of antibiotics (puromycin and ceftiofur) and AHLs (C4-, C8- and C12-HSL) docked to the surface of His6-OPH. [file peerj-07-7684-s004.zip › PDB files/C4-HSL/C4_HSL_out_7_5_model7.pdb]

REMARK   4 XXXX COMPLIES WITH FORMAT V. 2.0
HETATM    1  C           1      36.148 -13.745  13.012  0.00  0.00      C4_H C  
HETATM    2  O           1      35.185 -13.186  12.545  0.00  0.00      C4_H O  
HETATM    3  N           1      36.580 -14.962  12.562  0.00  0.00      C4_H N  
HETATM    4  H           1      37.419 -15.389  12.959  0.00  0.00      C4_H H  
HETATM    5  C           1      36.986 -13.157  14.135  0.00  0.00      C4_H C  
HETATM    6  C           1      38.414 -13.722  14.160  0.00  0.00      C4_H C  
HETATM    7  C           1      39.416 -12.711  14.733  0.00  0.00      C4_H C  
HETATM    8  C           1      35.904 -15.686  11.488  0.00  0.00      C4_H C  
HETATM    9  C           1      36.916 -16.074  10.428  0.00  0.00      C4_H C  
HETATM   10  O           1      36.564 -17.267   9.886  0.00  0.00      C4_H O  
HETATM   11  O           1      37.886 -15.410  10.139  0.00  0.00      C4_H O  
HETATM   12  C           1      35.447 -17.803  10.548  0.00  0.00      C4_H C  
HETATM   13  C           1      35.326 -17.048  11.866  0.00  0.00      C4_H C  
