# Supplementary material for: Simultaneous molecular docking of different ligands to His6-tagged organophosphorus hydrolase as an effective tool for assessing their effect on the enzyme
Source: PeerJ. 2019 Sep 12;7:e7684. doi: 10.7717/peerj.7684 (PMC6745196; doi:10.7717/peerj.7684)
Supplement: File S1 — XYZ coordinates of antibiotics (puromycin and ceftiofur) and AHLs (C4-, C8- and C12-HSL) docked to the surface of His6-OPH. [file peerj-07-7684-s004.zip › PDB files/C4-HSL/C4_HSL_out_7_5_model8.pdb]

REMARK   4 XXXX COMPLIES WITH FORMAT V. 2.0
HETATM    1  C           1      40.873 -12.716  14.017  0.00  0.00      C4_H C  
HETATM    2  O           1      41.160 -11.666  13.494  0.00  0.00      C4_H O  
HETATM    3  N           1      41.620 -13.848  13.847  0.00  0.00      C4_H N  
HETATM    4  H           1      41.365 -14.711  14.332  0.00  0.00      C4_H H  
HETATM    5  C           1      39.666 -12.889  14.923  0.00  0.00      C4_H C  
HETATM    6  C           1      38.493 -13.581  14.213  0.00  0.00      C4_H C  
HETATM    7  C           1      37.143 -12.982  14.627  0.00  0.00      C4_H C  
HETATM    8  C           1      42.818 -13.880  13.011  0.00  0.00      C4_H C  
HETATM    9  C           1      44.048 -13.914  13.896  0.00  0.00      C4_H C  
HETATM   10  O           1      45.014 -14.652  13.293  0.00  0.00      C4_H O  
HETATM   11  O           1      44.125 -13.369  14.974  0.00  0.00      C4_H O  
HETATM   12  C           1      44.532 -15.229  12.107  0.00  0.00      C4_H C  
HETATM   13  C           1      43.012 -15.143  12.175  0.00  0.00      C4_H C  
