# Supplementary material for: Simultaneous molecular docking of different ligands to His6-tagged organophosphorus hydrolase as an effective tool for assessing their effect on the enzyme
Source: PeerJ. 2019 Sep 12;7:e7684. doi: 10.7717/peerj.7684 (PMC6745196; doi:10.7717/peerj.7684)
Supplement: File S1 — XYZ coordinates of antibiotics (puromycin and ceftiofur) and AHLs (C4-, C8- and C12-HSL) docked to the surface of His6-OPH. [file peerj-07-7684-s004.zip › PDB files/C4-HSL/C4_HSL_out_7_5_model9.pdb]

REMARK   4 XXXX COMPLIES WITH FORMAT V. 2.0
HETATM    1  C           1      46.127  11.028  41.014  0.00  0.00      C4_H C  
HETATM    2  O           1      45.413  10.317  40.347  0.00  0.00      C4_H O  
HETATM    3  N           1      45.982  12.387  41.050  0.00  0.00      C4_H N  
HETATM    4  H           1      46.583  12.952  41.652  0.00  0.00      C4_H H  
HETATM    5  C           1      47.248  10.491  41.888  0.00  0.00      C4_H C  
HETATM    6  C           1      47.756  11.533  42.896  0.00  0.00      C4_H C  
HETATM    7  C           1      49.278  11.464  43.068  0.00  0.00      C4_H C  
HETATM    8  C           1      44.960  13.088  40.276  0.00  0.00      C4_H C  
HETATM    9  C           1      44.604  14.386  40.974  0.00  0.00      C4_H C  
HETATM   10  O           1      44.305  15.328  40.044  0.00  0.00      C4_H O  
HETATM   11  O           1      44.605  14.535  42.175  0.00  0.00      C4_H O  
HETATM   12  C           1      44.523  14.833  38.748  0.00  0.00      C4_H C  
HETATM   13  C           1      45.395  13.593  38.903  0.00  0.00      C4_H C  
