# Supplementary material for: Simultaneous molecular docking of different ligands to His6-tagged organophosphorus hydrolase as an effective tool for assessing their effect on the enzyme
Source: PeerJ. 2019 Sep 12;7:e7684. doi: 10.7717/peerj.7684 (PMC6745196; doi:10.7717/peerj.7684)
Supplement: File S1 — XYZ coordinates of antibiotics (puromycin and ceftiofur) and AHLs (C4-, C8- and C12-HSL) docked to the surface of His6-OPH. [file peerj-07-7684-s004.zip › PDB files/C8-HSL/C8_HSL_out_10_5_model1.pdb]

REMARK   4 XXXX COMPLIES WITH FORMAT V. 2.0
HETATM    1  C           1      16.139 -26.287  33.340  0.00  0.00      3OC8 C  
HETATM    2  O           1      15.478 -26.841  32.493  0.00  0.00      3OC8 O  
HETATM    3  N           1      17.353 -26.754  33.757  0.00  0.00      3OC8 N  
HETATM    4  H           1      17.902 -26.182  34.400  0.00  0.00      3OC8 H  
HETATM    5  C           1      15.673 -25.021  34.043  0.00  0.00      3OC8 C  
HETATM    6  C           1      16.635 -23.845  33.946  0.00  0.00      3OC8 C  
HETATM    7  O           1      17.793 -23.963  34.276  0.00  0.00      3OC8 O  
HETATM    8  C           1      16.048 -22.532  33.449  0.00  0.00      3OC8 C  
HETATM    9  C           1      14.517 -22.532  33.316  0.00  0.00      3OC8 C  
HETATM   10  C           1      13.983 -21.148  32.909  0.00  0.00      3OC8 C  
HETATM   11  C           1      15.098 -20.228  32.385  0.00  0.00      3OC8 C  
HETATM   12  C           1      14.641 -19.418  31.165  0.00  0.00      3OC8 C  
HETATM   13  C           1      17.939 -27.993  33.239  0.00  0.00      3OC8 C  
HETATM   14  C           1      18.677 -28.698  34.363  0.00  0.00      3OC8 C  
HETATM   15  O           1      20.004 -28.432  34.261  0.00  0.00      3OC8 O  
HETATM   16  O           1      18.161 -29.353  35.241  0.00  0.00      3OC8 O  
HETATM   17  C           1      20.286 -27.653  33.128  0.00  0.00      3OC8 C  
HETATM   18  C           1      19.059 -27.731  32.232  0.00  0.00      3OC8 C  
