# Supplementary material for: Simultaneous molecular docking of different ligands to His6-tagged organophosphorus hydrolase as an effective tool for assessing their effect on the enzyme
Source: PeerJ. 2019 Sep 12;7:e7684. doi: 10.7717/peerj.7684 (PMC6745196; doi:10.7717/peerj.7684)
Supplement: File S1 — XYZ coordinates of antibiotics (puromycin and ceftiofur) and AHLs (C4-, C8- and C12-HSL) docked to the surface of His6-OPH. [file peerj-07-7684-s004.zip › PDB files/C8-HSL/C8_HSL_out_10_5_model10.pdb]

REMARK   4 XXXX COMPLIES WITH FORMAT V. 2.0
HETATM    1  C           1      33.237 -42.335  17.004  0.00  0.00      3OC8 C  
HETATM    2  O           1      32.698 -42.821  16.037  0.00  0.00      3OC8 O  
HETATM    3  N           1      34.273 -42.940  17.657  0.00  0.00      3OC8 N  
HETATM    4  H           1      34.746 -42.428  18.403  0.00  0.00      3OC8 H  
HETATM    5  C           1      32.798 -41.008  17.605  0.00  0.00      3OC8 C  
HETATM    6  C           1      33.923 -40.008  17.834  0.00  0.00      3OC8 C  
HETATM    7  O           1      34.651 -40.104  18.796  0.00  0.00      3OC8 O  
HETATM    8  C           1      34.047 -38.887  16.813  0.00  0.00      3OC8 C  
HETATM    9  C           1      34.607 -39.329  15.452  0.00  0.00      3OC8 C  
HETATM   10  C           1      36.139 -39.467  15.487  0.00  0.00      3OC8 C  
HETATM   11  C           1      36.587 -40.936  15.557  0.00  0.00      3OC8 C  
HETATM   12  C           1      35.898 -41.794  14.488  0.00  0.00      3OC8 C  
HETATM   13  C           1      34.793 -44.252  17.262  0.00  0.00      3OC8 C  
HETATM   14  C           1      34.257 -45.304  18.217  0.00  0.00      3OC8 C  
HETATM   15  O           1      35.206 -45.588  19.146  0.00  0.00      3OC8 O  
HETATM   16  O           1      33.144 -45.778  18.188  0.00  0.00      3OC8 O  
HETATM   17  C           1      36.393 -44.881  18.900  0.00  0.00      3OC8 C  
HETATM   18  C           1      36.303 -44.366  17.472  0.00  0.00      3OC8 C  
