# Supplementary material for: Simultaneous molecular docking of different ligands to His6-tagged organophosphorus hydrolase as an effective tool for assessing their effect on the enzyme
Source: PeerJ. 2019 Sep 12;7:e7684. doi: 10.7717/peerj.7684 (PMC6745196; doi:10.7717/peerj.7684)
Supplement: File S1 — XYZ coordinates of antibiotics (puromycin and ceftiofur) and AHLs (C4-, C8- and C12-HSL) docked to the surface of His6-OPH. [file peerj-07-7684-s004.zip › PDB files/C8-HSL/C8_HSL_out_10_5_model11.pdb]

REMARK   4 XXXX COMPLIES WITH FORMAT V. 2.0
HETATM    1  C           1      39.477 -14.027  11.996  0.00  0.00      3OC8 C  
HETATM    2  O           1      39.678 -15.166  12.348  0.00  0.00      3OC8 O  
HETATM    3  N           1      38.349 -13.334  12.334  0.00  0.00      3OC8 N  
HETATM    4  H           1      38.291 -12.345  12.089  0.00  0.00      3OC8 H  
HETATM    5  C           1      40.454 -13.256  11.121  0.00  0.00      3OC8 C  
HETATM    6  C           1      41.587 -12.575  11.875  0.00  0.00      3OC8 C  
HETATM    7  O           1      41.368 -11.639  12.610  0.00  0.00      3OC8 O  
HETATM    8  C           1      42.986 -13.118  11.624  0.00  0.00      3OC8 C  
HETATM    9  C           1      44.108 -12.315  12.302  0.00  0.00      3OC8 C  
HETATM   10  C           1      44.863 -13.163  13.340  0.00  0.00      3OC8 C  
HETATM   11  C           1      43.917 -14.055  14.159  0.00  0.00      3OC8 C  
HETATM   12  C           1      43.310 -13.301  15.350  0.00  0.00      3OC8 C  
HETATM   13  C           1      37.266 -13.931  13.121  0.00  0.00      3OC8 C  
HETATM   14  C           1      35.959 -13.769  12.365  0.00  0.00      3OC8 C  
HETATM   15  O           1      35.280 -12.708  12.871  0.00  0.00      3OC8 O  
HETATM   16  O           1      35.600 -14.446  11.428  0.00  0.00      3OC8 O  
HETATM   17  C           1      35.956 -12.138  13.961  0.00  0.00      3OC8 C  
HETATM   18  C           1      36.991 -13.158  14.411  0.00  0.00      3OC8 C  
