# Supplementary material for: Simultaneous molecular docking of different ligands to His6-tagged organophosphorus hydrolase as an effective tool for assessing their effect on the enzyme
Source: PeerJ. 2019 Sep 12;7:e7684. doi: 10.7717/peerj.7684 (PMC6745196; doi:10.7717/peerj.7684)
Supplement: File S1 — XYZ coordinates of antibiotics (puromycin and ceftiofur) and AHLs (C4-, C8- and C12-HSL) docked to the surface of His6-OPH. [file peerj-07-7684-s004.zip › PDB files/C8-HSL/C8_HSL_out_10_5_model12.pdb]

REMARK   4 XXXX COMPLIES WITH FORMAT V. 2.0
HETATM    1  C           1      24.585 -25.633  45.937  0.00  0.00      3OC8 C  
HETATM    2  O           1      25.443 -25.551  45.090  0.00  0.00      3OC8 O  
HETATM    3  N           1      23.713 -24.617  46.209  0.00  0.00      3OC8 N  
HETATM    4  H           1      22.950 -24.791  46.865  0.00  0.00      3OC8 H  
HETATM    5  C           1      24.404 -26.872  46.802  0.00  0.00      3OC8 C  
HETATM    6  C           1      24.599 -26.644  48.294  0.00  0.00      3OC8 C  
HETATM    7  O           1      24.894 -25.550  48.720  0.00  0.00      3OC8 O  
HETATM    8  C           1      24.434 -27.862  49.190  0.00  0.00      3OC8 C  
HETATM    9  C           1      25.653 -28.167  50.075  0.00  0.00      3OC8 C  
HETATM   10  C           1      26.706 -28.998  49.322  0.00  0.00      3OC8 C  
HETATM   11  C           1      27.942 -28.165  48.946  0.00  0.00      3OC8 C  
HETATM   12  C           1      27.982 -27.851  47.444  0.00  0.00      3OC8 C  
HETATM   13  C           1      23.772 -23.325  45.521  0.00  0.00      3OC8 C  
HETATM   14  C           1      22.961 -22.310  46.308  0.00  0.00      3OC8 C  
HETATM   15  O           1      21.739 -22.173  45.733  0.00  0.00      3OC8 O  
HETATM   16  O           1      23.326 -21.747  47.316  0.00  0.00      3OC8 O  
HETATM   17  C           1      21.628 -22.951  44.570  0.00  0.00      3OC8 C  
HETATM   18  C           1      23.044 -23.347  44.177  0.00  0.00      3OC8 C  
