# Supplementary material for: Simultaneous molecular docking of different ligands to His6-tagged organophosphorus hydrolase as an effective tool for assessing their effect on the enzyme
Source: PeerJ. 2019 Sep 12;7:e7684. doi: 10.7717/peerj.7684 (PMC6745196; doi:10.7717/peerj.7684)
Supplement: File S1 — XYZ coordinates of antibiotics (puromycin and ceftiofur) and AHLs (C4-, C8- and C12-HSL) docked to the surface of His6-OPH. [file peerj-07-7684-s004.zip › PDB files/C8-HSL/C8_HSL_out_10_5_model2.pdb]

REMARK   4 XXXX COMPLIES WITH FORMAT V. 2.0
HETATM    1  C           1      28.989  -4.077  20.033  0.00  0.00      3OC8 C  
HETATM    2  O           1      28.589  -2.949  20.202  0.00  0.00      3OC8 O  
HETATM    3  N           1      30.079  -4.582  20.685  0.00  0.00      3OC8 N  
HETATM    4  H           1      30.300  -5.572  20.571  0.00  0.00      3OC8 H  
HETATM    5  C           1      28.331  -5.042  19.059  0.00  0.00      3OC8 C  
HETATM    6  C           1      28.075  -6.436  19.614  0.00  0.00      3OC8 C  
HETATM    7  O           1      28.978  -7.092  20.082  0.00  0.00      3OC8 O  
HETATM    8  C           1      26.646  -6.949  19.516  0.00  0.00      3OC8 C  
HETATM    9  C           1      25.666  -5.971  18.851  0.00  0.00      3OC8 C  
HETATM   10  C           1      24.204  -6.327  19.171  0.00  0.00      3OC8 C  
HETATM   11  C           1      24.008  -7.838  19.378  0.00  0.00      3OC8 C  
HETATM   12  C           1      23.803  -8.574  18.047  0.00  0.00      3OC8 C  
HETATM   13  C           1      30.878  -3.782  21.617  0.00  0.00      3OC8 C  
HETATM   14  C           1      31.997  -3.102  20.848  0.00  0.00      3OC8 C  
HETATM   15  O           1      33.144  -3.810  21.009  0.00  0.00      3OC8 O  
HETATM   16  O           1      31.878  -2.113  20.160  0.00  0.00      3OC8 O  
HETATM   17  C           1      32.958  -4.899  21.875  0.00  0.00      3OC8 C  
HETATM   18  C           1      31.651  -4.648  22.612  0.00  0.00      3OC8 C  
