# Supplementary material for: Simultaneous molecular docking of different ligands to His6-tagged organophosphorus hydrolase as an effective tool for assessing their effect on the enzyme
Source: PeerJ. 2019 Sep 12;7:e7684. doi: 10.7717/peerj.7684 (PMC6745196; doi:10.7717/peerj.7684)
Supplement: File S1 — XYZ coordinates of antibiotics (puromycin and ceftiofur) and AHLs (C4-, C8- and C12-HSL) docked to the surface of His6-OPH. [file peerj-07-7684-s004.zip › PDB files/C8-HSL/C8_HSL_out_10_5_model3.pdb]

REMARK   4 XXXX COMPLIES WITH FORMAT V. 2.0
HETATM    1  C           1      22.780 -21.303  45.689  0.00  0.00      3OC8 C  
HETATM    2  O           1      21.766 -21.504  45.061  0.00  0.00      3OC8 O  
HETATM    3  N           1      23.582 -22.312  46.145  0.00  0.00      3OC8 N  
HETATM    4  H           1      24.473 -22.068  46.579  0.00  0.00      3OC8 H  
HETATM    5  C           1      23.254 -19.904  46.053  0.00  0.00      3OC8 C  
HETATM    6  C           1      23.634 -19.718  47.515  0.00  0.00      3OC8 C  
HETATM    7  O           1      23.195 -20.456  48.368  0.00  0.00      3OC8 O  
HETATM    8  C           1      24.557 -18.550  47.828  0.00  0.00      3OC8 C  
HETATM    9  C           1      25.171 -17.878  46.590  0.00  0.00      3OC8 C  
HETATM   10  C           1      24.597 -16.467  46.370  0.00  0.00      3OC8 C  
HETATM   11  C           1      25.679 -15.462  45.941  0.00  0.00      3OC8 C  
HETATM   12  C           1      27.091 -16.033  46.121  0.00  0.00      3OC8 C  
HETATM   13  C           1      23.256 -23.726  45.945  0.00  0.00      3OC8 C  
HETATM   14  C           1      22.425 -24.212  47.119  0.00  0.00      3OC8 C  
HETATM   15  O           1      23.229 -24.874  47.991  0.00  0.00      3OC8 O  
HETATM   16  O           1      21.244 -24.002  47.280  0.00  0.00      3OC8 O  
HETATM   17  C           1      24.545 -24.958  47.513  0.00  0.00      3OC8 C  
HETATM   18  C           1      24.490 -24.625  46.030  0.00  0.00      3OC8 C  
