# Supplementary material for: Simultaneous molecular docking of different ligands to His6-tagged organophosphorus hydrolase as an effective tool for assessing their effect on the enzyme
Source: PeerJ. 2019 Sep 12;7:e7684. doi: 10.7717/peerj.7684 (PMC6745196; doi:10.7717/peerj.7684)
Supplement: File S1 — XYZ coordinates of antibiotics (puromycin and ceftiofur) and AHLs (C4-, C8- and C12-HSL) docked to the surface of His6-OPH. [file peerj-07-7684-s004.zip › PDB files/C8-HSL/C8_HSL_out_10_5_model4.pdb]

REMARK   4 XXXX COMPLIES WITH FORMAT V. 2.0
HETATM    1  C           1      35.721 -14.764  12.234  0.00  0.00      3OC8 C  
HETATM    2  O           1      34.848 -13.928  12.203  0.00  0.00      3OC8 O  
HETATM    3  N           1      36.997 -14.488  12.637  0.00  0.00      3OC8 N  
HETATM    4  H           1      37.656 -15.261  12.735  0.00  0.00      3OC8 H  
HETATM    5  C           1      35.491 -16.205  11.805  0.00  0.00      3OC8 C  
HETATM    6  C           1      36.391 -16.688  10.676  0.00  0.00      3OC8 C  
HETATM    7  O           1      36.978 -15.899   9.971  0.00  0.00      3OC8 O  
HETATM    8  C           1      36.476 -18.194  10.479  0.00  0.00      3OC8 C  
HETATM    9  C           1      35.345 -18.987  11.152  0.00  0.00      3OC8 C  
HETATM   10  C           1      35.891 -19.993  12.180  0.00  0.00      3OC8 C  
HETATM   11  C           1      34.770 -20.799  12.855  0.00  0.00      3OC8 C  
HETATM   12  C           1      33.382 -20.361  12.371  0.00  0.00      3OC8 C  
HETATM   13  C           1      37.424 -13.142  13.029  0.00  0.00      3OC8 C  
HETATM   14  C           1      38.723 -12.809  12.316  0.00  0.00      3OC8 C  
HETATM   15  O           1      39.763 -13.015  13.165  0.00  0.00      3OC8 O  
HETATM   16  O           1      38.823 -12.464  11.160  0.00  0.00      3OC8 O  
HETATM   17  C           1      39.318 -13.402  14.438  0.00  0.00      3OC8 C  
HETATM   18  C           1      37.835 -13.067  14.499  0.00  0.00      3OC8 C  
