# Supplementary material for: Simultaneous molecular docking of different ligands to His6-tagged organophosphorus hydrolase as an effective tool for assessing their effect on the enzyme
Source: PeerJ. 2019 Sep 12;7:e7684. doi: 10.7717/peerj.7684 (PMC6745196; doi:10.7717/peerj.7684)
Supplement: File S1 — XYZ coordinates of antibiotics (puromycin and ceftiofur) and AHLs (C4-, C8- and C12-HSL) docked to the surface of His6-OPH. [file peerj-07-7684-s004.zip › PDB files/C8-HSL/C8_HSL_out_10_5_model5.pdb]

REMARK   4 XXXX COMPLIES WITH FORMAT V. 2.0
HETATM    1  C           1      23.408 -20.165  46.902  0.00  0.00      3OC8 C  
HETATM    2  O           1      23.376 -20.431  48.081  0.00  0.00      3OC8 O  
HETATM    3  N           1      24.042 -19.059  46.409  0.00  0.00      3OC8 N  
HETATM    4  H           1      24.116 -18.951  45.396  0.00  0.00      3OC8 H  
HETATM    5  C           1      22.728 -21.027  45.850  0.00  0.00      3OC8 C  
HETATM    6  C           1      22.736 -22.521  46.144  0.00  0.00      3OC8 C  
HETATM    7  O           1      21.772 -23.061  46.636  0.00  0.00      3OC8 O  
HETATM    8  C           1      24.021 -23.266  45.812  0.00  0.00      3OC8 C  
HETATM    9  C           1      23.998 -23.999  44.462  0.00  0.00      3OC8 C  
HETATM   10  C           1      24.379 -25.481  44.615  0.00  0.00      3OC8 C  
HETATM   11  C           1      25.337 -25.715  45.793  0.00  0.00      3OC8 C  
HETATM   12  C           1      26.532 -26.591  45.392  0.00  0.00      3OC8 C  
HETATM   13  C           1      24.701 -18.079  47.275  0.00  0.00      3OC8 C  
HETATM   14  C           1      23.692 -17.018  47.678  0.00  0.00      3OC8 C  
HETATM   15  O           1      23.857 -15.924  46.891  0.00  0.00      3OC8 O  
HETATM   16  O           1      22.842 -17.143  48.530  0.00  0.00      3OC8 O  
HETATM   17  C           1      24.935 -16.085  46.006  0.00  0.00      3OC8 C  
HETATM   18  C           1      25.752 -17.257  46.529  0.00  0.00      3OC8 C  
