# Supplementary material for: Simultaneous molecular docking of different ligands to His6-tagged organophosphorus hydrolase as an effective tool for assessing their effect on the enzyme
Source: PeerJ. 2019 Sep 12;7:e7684. doi: 10.7717/peerj.7684 (PMC6745196; doi:10.7717/peerj.7684)
Supplement: File S1 — XYZ coordinates of antibiotics (puromycin and ceftiofur) and AHLs (C4-, C8- and C12-HSL) docked to the surface of His6-OPH. [file peerj-07-7684-s004.zip › PDB files/C8-HSL/C8_HSL_out_10_5_model6.pdb]

REMARK   4 XXXX COMPLIES WITH FORMAT V. 2.0
HETATM    1  C           1      13.814 -24.472  33.169  0.00  0.00      3OC8 C  
HETATM    2  O           1      13.365 -23.473  33.682  0.00  0.00      3OC8 O  
HETATM    3  N           1      13.024 -25.446  32.627  0.00  0.00      3OC8 N  
HETATM    4  H           1      13.471 -26.211  32.120  0.00  0.00      3OC8 H  
HETATM    5  C           1      15.307 -24.753  33.094  0.00  0.00      3OC8 C  
HETATM    6  C           1      15.674 -26.222  32.939  0.00  0.00      3OC8 C  
HETATM    7  O           1      15.509 -26.794  31.885  0.00  0.00      3OC8 O  
HETATM    8  C           1      16.221 -26.916  34.177  0.00  0.00      3OC8 C  
HETATM    9  C           1      17.679 -27.383  34.050  0.00  0.00      3OC8 C  
HETATM   10  C           1      18.645 -26.194  33.911  0.00  0.00      3OC8 C  
HETATM   11  C           1      20.024 -26.626  33.387  0.00  0.00      3OC8 C  
HETATM   12  C           1      20.466 -27.969  33.983  0.00  0.00      3OC8 C  
HETATM   13  C           1      11.561 -25.380  32.659  0.00  0.00      3OC8 C  
HETATM   14  C           1      11.004 -26.792  32.704  0.00  0.00      3OC8 C  
HETATM   15  O           1      10.619 -27.160  31.455  0.00  0.00      3OC8 O  
HETATM   16  O           1      10.956 -27.499  33.686  0.00  0.00      3OC8 O  
HETATM   17  C           1      10.791 -26.114  30.536  0.00  0.00      3OC8 C  
HETATM   18  C           1      10.974 -24.844  31.353  0.00  0.00      3OC8 C  
