# Supplementary material for: Simultaneous molecular docking of different ligands to His6-tagged organophosphorus hydrolase as an effective tool for assessing their effect on the enzyme
Source: PeerJ. 2019 Sep 12;7:e7684. doi: 10.7717/peerj.7684 (PMC6745196; doi:10.7717/peerj.7684)
Supplement: File S1 — XYZ coordinates of antibiotics (puromycin and ceftiofur) and AHLs (C4-, C8- and C12-HSL) docked to the surface of His6-OPH. [file peerj-07-7684-s004.zip › PDB files/C8-HSL/C8_HSL_out_10_5_model7.pdb]

REMARK   4 XXXX COMPLIES WITH FORMAT V. 2.0
HETATM    1  C           1      39.690 -12.995  14.380  0.00  0.00      3OC8 C  
HETATM    2  O           1      39.557 -11.867  14.795  0.00  0.00      3OC8 O  
HETATM    3  N           1      40.911 -13.547  14.112  0.00  0.00      3OC8 N  
HETATM    4  H           1      40.956 -14.535  13.862  0.00  0.00      3OC8 H  
HETATM    5  C           1      38.507 -13.907  14.096  0.00  0.00      3OC8 C  
HETATM    6  C           1      37.143 -13.244  14.225  0.00  0.00      3OC8 C  
HETATM    7  O           1      36.757 -12.822  15.292  0.00  0.00      3OC8 O  
HETATM    8  C           1      36.303 -13.177  12.958  0.00  0.00      3OC8 C  
HETATM    9  C           1      36.620 -14.272  11.929  0.00  0.00      3OC8 C  
HETATM   10  C           1      35.603 -15.425  11.997  0.00  0.00      3OC8 C  
HETATM   11  C           1      35.960 -16.570  11.036  0.00  0.00      3OC8 C  
HETATM   12  C           1      37.446 -16.553  10.654  0.00  0.00      3OC8 C  
HETATM   13  C           1      42.163 -12.800  14.266  0.00  0.00      3OC8 C  
HETATM   14  C           1      42.710 -12.464  12.890  0.00  0.00      3OC8 C  
HETATM   15  O           1      43.681 -13.356  12.567  0.00  0.00      3OC8 O  
HETATM   16  O           1      42.311 -11.574  12.173  0.00  0.00      3OC8 O  
HETATM   17  C           1      43.920 -14.258  13.614  0.00  0.00      3OC8 C  
HETATM   18  C           1      43.282 -13.657  14.858  0.00  0.00      3OC8 C  
