# Supplementary material for: Simultaneous molecular docking of different ligands to His6-tagged organophosphorus hydrolase as an effective tool for assessing their effect on the enzyme
Source: PeerJ. 2019 Sep 12;7:e7684. doi: 10.7717/peerj.7684 (PMC6745196; doi:10.7717/peerj.7684)
Supplement: File S1 — XYZ coordinates of antibiotics (puromycin and ceftiofur) and AHLs (C4-, C8- and C12-HSL) docked to the surface of His6-OPH. [file peerj-07-7684-s004.zip › PDB files/C8-HSL/C8_HSL_out_10_5_model8.pdb]

REMARK   4 XXXX COMPLIES WITH FORMAT V. 2.0
HETATM    1  C           1      11.275 -25.420  30.108  0.00  0.00      3OC8 C  
HETATM    2  O           1      11.391 -24.940  29.004  0.00  0.00      3OC8 O  
HETATM    3  N           1      10.450 -26.476  30.375  0.00  0.00      3OC8 N  
HETATM    4  H           1      10.478 -26.894  31.306  0.00  0.00      3OC8 H  
HETATM    5  C           1      12.023 -24.880  31.317  0.00  0.00      3OC8 C  
HETATM    6  C           1      12.850 -25.912  32.071  0.00  0.00      3OC8 C  
HETATM    7  O           1      12.327 -26.887  32.562  0.00  0.00      3OC8 O  
HETATM    8  C           1      14.340 -25.627  32.189  0.00  0.00      3OC8 C  
HETATM    9  C           1      14.998 -26.211  33.449  0.00  0.00      3OC8 C  
HETATM   10  C           1      16.127 -25.304  33.970  0.00  0.00      3OC8 C  
HETATM   11  C           1      15.606 -23.929  34.417  0.00  0.00      3OC8 C  
HETATM   12  C           1      16.329 -22.783  33.697  0.00  0.00      3OC8 C  
HETATM   13  C           1       9.604 -27.091  29.349  0.00  0.00      3OC8 C  
HETATM   14  C           1       8.265 -26.375  29.320  0.00  0.00      3OC8 C  
HETATM   15  O           1       7.355 -27.101  30.019  0.00  0.00      3OC8 O  
HETATM   16  O           1       8.051 -25.303  28.800  0.00  0.00      3OC8 O  
HETATM   17  C           1       7.909 -28.302  30.489  0.00  0.00      3OC8 C  
HETATM   18  C           1       9.197 -28.520  29.710  0.00  0.00      3OC8 C  
