# Supplementary material for: Simultaneous molecular docking of different ligands to His6-tagged organophosphorus hydrolase as an effective tool for assessing their effect on the enzyme
Source: PeerJ. 2019 Sep 12;7:e7684. doi: 10.7717/peerj.7684 (PMC6745196; doi:10.7717/peerj.7684)
Supplement: File S1 — XYZ coordinates of antibiotics (puromycin and ceftiofur) and AHLs (C4-, C8- and C12-HSL) docked to the surface of His6-OPH. [file peerj-07-7684-s004.zip › PDB files/C8-HSL/C8_HSL_out_10_5_model9.pdb]

REMARK   4 XXXX COMPLIES WITH FORMAT V. 2.0
HETATM    1  C           1      35.948 -16.039  11.336  0.00  0.00      3OC8 C  
HETATM    2  O           1      36.389 -15.809  10.233  0.00  0.00      3OC8 O  
HETATM    3  N           1      36.148 -15.207  12.401  0.00  0.00      3OC8 N  
HETATM    4  H           1      35.664 -15.410  13.277  0.00  0.00      3OC8 H  
HETATM    5  C           1      35.144 -17.290  11.652  0.00  0.00      3OC8 C  
HETATM    6  C           1      35.957 -18.575  11.711  0.00  0.00      3OC8 C  
HETATM    7  O           1      37.101 -18.603  11.318  0.00  0.00      3OC8 O  
HETATM    8  C           1      35.241 -19.802  12.255  0.00  0.00      3OC8 C  
HETATM    9  C           1      33.797 -19.966  11.757  0.00  0.00      3OC8 C  
HETATM   10  C           1      33.234 -21.357  12.097  0.00  0.00      3OC8 C  
HETATM   11  C           1      33.777 -22.447  11.159  0.00  0.00      3OC8 C  
HETATM   12  C           1      32.913 -22.597   9.900  0.00  0.00      3OC8 C  
HETATM   13  C           1      36.950 -13.984  12.305  0.00  0.00      3OC8 C  
HETATM   14  C           1      38.242 -14.179  13.077  0.00  0.00      3OC8 C  
HETATM   15  O           1      38.124 -13.596  14.298  0.00  0.00      3OC8 O  
HETATM   16  O           1      39.208 -14.798  12.689  0.00  0.00      3OC8 O  
HETATM   17  C           1      36.888 -12.948  14.441  0.00  0.00      3OC8 C  
HETATM   18  C           1      36.308 -12.808  13.041  0.00  0.00      3OC8 C  
