# Supplementary material for: Simultaneous molecular docking of different ligands to His6-tagged organophosphorus hydrolase as an effective tool for assessing their effect on the enzyme
Source: PeerJ. 2019 Sep 12;7:e7684. doi: 10.7717/peerj.7684 (PMC6745196; doi:10.7717/peerj.7684)
Supplement: File S1 — XYZ coordinates of antibiotics (puromycin and ceftiofur) and AHLs (C4-, C8- and C12-HSL) docked to the surface of His6-OPH. [file peerj-07-7684-s004.zip › PDB files/C8-HSL/C8_HSL_pH7_5_out_model1.pdb]

REMARK   4 XXXX COMPLIES WITH FORMAT V. 2.0
HETATM    1  C           1      28.928  -4.162  20.134  0.00  0.00      3OC8 C  
HETATM    2  O           1      28.462  -3.071  20.367  0.00  0.00      3OC8 O  
HETATM    3  N           1      30.072  -4.621  20.724  0.00  0.00      3OC8 N  
HETATM    4  H           1      30.352  -5.589  20.559  0.00  0.00      3OC8 H  
HETATM    5  C           1      28.296  -5.127  19.142  0.00  0.00      3OC8 C  
HETATM    6  C           1      28.026  -6.521  19.690  0.00  0.00      3OC8 C  
HETATM    7  O           1      28.937  -7.233  20.049  0.00  0.00      3OC8 O  
HETATM    8  C           1      26.571  -6.962  19.726  0.00  0.00      3OC8 C  
HETATM    9  C           1      25.605  -6.019  18.991  0.00  0.00      3OC8 C  
HETATM   10  C           1      24.423  -6.787  18.375  0.00  0.00      3OC8 C  
HETATM   11  C           1      24.659  -8.306  18.367  0.00  0.00      3OC8 C  
HETATM   12  C           1      23.575  -9.047  17.573  0.00  0.00      3OC8 C  
HETATM   13  C           1      30.853  -3.810  21.661  0.00  0.00      3OC8 C  
HETATM   14  C           1      31.950  -3.091  20.896  0.00  0.00      3OC8 C  
HETATM   15  O           1      33.116  -3.770  21.044  0.00  0.00      3OC8 O  
HETATM   16  O           1      31.801  -2.099  20.219  0.00  0.00      3OC8 O  
HETATM   17  C           1      32.964  -4.873  21.899  0.00  0.00      3OC8 C  
HETATM   18  C           1      31.654  -4.665  22.644  0.00  0.00      3OC8 C  
