# Supplementary material for: Simultaneous molecular docking of different ligands to His6-tagged organophosphorus hydrolase as an effective tool for assessing their effect on the enzyme
Source: PeerJ. 2019 Sep 12;7:e7684. doi: 10.7717/peerj.7684 (PMC6745196; doi:10.7717/peerj.7684)
Supplement: File S1 — XYZ coordinates of antibiotics (puromycin and ceftiofur) and AHLs (C4-, C8- and C12-HSL) docked to the surface of His6-OPH. [file peerj-07-7684-s004.zip › PDB files/C8-HSL/C8_HSL_pH7_5_out_model10.pdb]

REMARK   4 XXXX COMPLIES WITH FORMAT V. 2.0
HETATM    1  C           1      26.990  -6.240  19.571  0.00  0.00      3OC8 C  
HETATM    2  O           1      26.718  -7.278  20.127  0.00  0.00      3OC8 O  
HETATM    3  N           1      26.039  -5.393  19.075  0.00  0.00      3OC8 N  
HETATM    4  H           1      26.334  -4.487  18.710  0.00  0.00      3OC8 H  
HETATM    5  C           1      28.423  -5.780  19.349  0.00  0.00      3OC8 C  
HETATM    6  C           1      28.844  -4.575  20.178  0.00  0.00      3OC8 C  
HETATM    7  O           1      28.019  -3.799  20.606  0.00  0.00      3OC8 O  
HETATM    8  C           1      30.338  -4.397  20.400  0.00  0.00      3OC8 C  
HETATM    9  C           1      30.705  -3.739  21.740  0.00  0.00      3OC8 C  
HETATM   10  C           1      31.578  -4.664  22.605  0.00  0.00      3OC8 C  
HETATM   11  C           1      32.063  -5.898  21.828  0.00  0.00      3OC8 C  
HETATM   12  C           1      31.877  -7.190  22.636  0.00  0.00      3OC8 C  
HETATM   13  C           1      24.606  -5.695  19.141  0.00  0.00      3OC8 C  
HETATM   14  C           1      24.189  -6.388  17.856  0.00  0.00      3OC8 C  
HETATM   15  O           1      23.611  -5.481  17.028  0.00  0.00      3OC8 O  
HETATM   16  O           1      24.384  -7.553  17.589  0.00  0.00      3OC8 O  
HETATM   17  C           1      23.521  -4.218  17.632  0.00  0.00      3OC8 C  
HETATM   18  C           1      23.744  -4.433  19.121  0.00  0.00      3OC8 C  
