# Supplementary material for: Simultaneous molecular docking of different ligands to His6-tagged organophosphorus hydrolase as an effective tool for assessing their effect on the enzyme
Source: PeerJ. 2019 Sep 12;7:e7684. doi: 10.7717/peerj.7684 (PMC6745196; doi:10.7717/peerj.7684)
Supplement: File S1 — XYZ coordinates of antibiotics (puromycin and ceftiofur) and AHLs (C4-, C8- and C12-HSL) docked to the surface of His6-OPH. [file peerj-07-7684-s004.zip › PDB files/C8-HSL/C8_HSL_pH7_5_out_model11.pdb]

REMARK   4 XXXX COMPLIES WITH FORMAT V. 2.0
HETATM    1  C           1      26.276  -1.224  19.582  0.00  0.00      3OC8 C  
HETATM    2  O           1      27.328  -0.796  19.170  0.00  0.00      3OC8 O  
HETATM    3  N           1      25.124  -0.489  19.581  0.00  0.00      3OC8 N  
HETATM    4  H           1      24.252  -0.947  19.849  0.00  0.00      3OC8 H  
HETATM    5  C           1      26.133  -2.622  20.165  0.00  0.00      3OC8 C  
HETATM    6  C           1      25.204  -3.546  19.390  0.00  0.00      3OC8 C  
HETATM    7  O           1      24.091  -3.187  19.079  0.00  0.00      3OC8 O  
HETATM    8  C           1      25.745  -4.931  19.067  0.00  0.00      3OC8 C  
HETATM    9  C           1      26.748  -4.963  17.903  0.00  0.00      3OC8 C  
HETATM   10  C           1      28.036  -5.713  18.286  0.00  0.00      3OC8 C  
HETATM   11  C           1      28.300  -5.677  19.800  0.00  0.00      3OC8 C  
HETATM   12  C           1      29.453  -4.730  20.156  0.00  0.00      3OC8 C  
HETATM   13  C           1      25.078   0.899  19.115  0.00  0.00      3OC8 C  
HETATM   14  C           1      25.099   1.825  20.319  0.00  0.00      3OC8 C  
HETATM   15  O           1      23.832   2.233  20.588  0.00  0.00      3OC8 O  
HETATM   16  O           1      26.079   2.114  20.967  0.00  0.00      3OC8 O  
HETATM   17  C           1      22.920   1.734  19.646  0.00  0.00      3OC8 C  
HETATM   18  C           1      23.741   1.250  18.461  0.00  0.00      3OC8 C  
