# Supplementary material for: Simultaneous molecular docking of different ligands to His6-tagged organophosphorus hydrolase as an effective tool for assessing their effect on the enzyme
Source: PeerJ. 2019 Sep 12;7:e7684. doi: 10.7717/peerj.7684 (PMC6745196; doi:10.7717/peerj.7684)
Supplement: File S1 — XYZ coordinates of antibiotics (puromycin and ceftiofur) and AHLs (C4-, C8- and C12-HSL) docked to the surface of His6-OPH. [file peerj-07-7684-s004.zip › PDB files/C8-HSL/C8_HSL_pH7_5_out_model12.pdb]

REMARK   4 XXXX COMPLIES WITH FORMAT V. 2.0
HETATM    1  C           1      26.483  -1.737  19.745  0.00  0.00      3OC8 C  
HETATM    2  O           1      26.792  -1.379  18.632  0.00  0.00      3OC8 O  
HETATM    3  N           1      25.385  -1.255  20.401  0.00  0.00      3OC8 N  
HETATM    4  H           1      25.127  -1.676  21.295  0.00  0.00      3OC8 H  
HETATM    5  C           1      27.299  -2.749  20.535  0.00  0.00      3OC8 C  
HETATM    6  C           1      27.478  -4.098  19.854  0.00  0.00      3OC8 C  
HETATM    7  O           1      26.559  -4.621  19.264  0.00  0.00      3OC8 O  
HETATM    8  C           1      28.848  -4.746  19.989  0.00  0.00      3OC8 C  
HETATM    9  C           1      29.817  -3.992  20.912  0.00  0.00      3OC8 C  
HETATM   10  C           1      31.210  -3.848  20.275  0.00  0.00      3OC8 C  
HETATM   11  C           1      32.243  -4.782  20.925  0.00  0.00      3OC8 C  
HETATM   12  C           1      32.023  -4.912  22.438  0.00  0.00      3OC8 C  
HETATM   13  C           1      24.512  -0.230  19.824  0.00  0.00      3OC8 C  
HETATM   14  C           1      24.958   1.135  20.321  0.00  0.00      3OC8 C  
HETATM   15  O           1      24.158   1.518  21.349  0.00  0.00      3OC8 O  
HETATM   16  O           1      25.906   1.760  19.903  0.00  0.00      3OC8 O  
HETATM   17  C           1      23.142   0.580  21.587  0.00  0.00      3OC8 C  
HETATM   18  C           1      23.082  -0.315  20.359  0.00  0.00      3OC8 C  
