# Supplementary material for: Simultaneous molecular docking of different ligands to His6-tagged organophosphorus hydrolase as an effective tool for assessing their effect on the enzyme
Source: PeerJ. 2019 Sep 12;7:e7684. doi: 10.7717/peerj.7684 (PMC6745196; doi:10.7717/peerj.7684)
Supplement: File S1 — XYZ coordinates of antibiotics (puromycin and ceftiofur) and AHLs (C4-, C8- and C12-HSL) docked to the surface of His6-OPH. [file peerj-07-7684-s004.zip › PDB files/C8-HSL/C8_HSL_pH7_5_out_model2.pdb]

REMARK   4 XXXX COMPLIES WITH FORMAT V. 2.0
HETATM    1  C           1      29.789  -4.142  20.215  0.00  0.00      3OC8 C  
HETATM    2  O           1      29.649  -2.949  20.354  0.00  0.00      3OC8 O  
HETATM    3  N           1      30.660  -4.878  20.968  0.00  0.00      3OC8 N  
HETATM    4  H           1      30.654  -5.894  20.868  0.00  0.00      3OC8 H  
HETATM    5  C           1      29.022  -4.941  19.173  0.00  0.00      3OC8 C  
HETATM    6  C           1      28.369  -6.213  19.695  0.00  0.00      3OC8 C  
HETATM    7  O           1      29.042  -7.131  20.106  0.00  0.00      3OC8 O  
HETATM    8  C           1      26.850  -6.265  19.638  0.00  0.00      3OC8 C  
HETATM    9  C           1      26.239  -5.582  18.405  0.00  0.00      3OC8 C  
HETATM   10  C           1      25.257  -4.466  18.803  0.00  0.00      3OC8 C  
HETATM   11  C           1      25.921  -3.080  18.796  0.00  0.00      3OC8 C  
HETATM   12  C           1      26.162  -2.556  20.218  0.00  0.00      3OC8 C  
HETATM   13  C           1      31.530  -4.274  21.980  0.00  0.00      3OC8 C  
HETATM   14  C           1      32.957  -4.259  21.461  0.00  0.00      3OC8 C  
HETATM   15  O           1      33.636  -5.305  21.995  0.00  0.00      3OC8 O  
HETATM   16  O           1      33.405  -3.471  20.659  0.00  0.00      3OC8 O  
HETATM   17  C           1      32.841  -6.027  22.899  0.00  0.00      3OC8 C  
HETATM   18  C           1      31.652  -5.140  23.234  0.00  0.00      3OC8 C  
