# Supplementary material for: Simultaneous molecular docking of different ligands to His6-tagged organophosphorus hydrolase as an effective tool for assessing their effect on the enzyme
Source: PeerJ. 2019 Sep 12;7:e7684. doi: 10.7717/peerj.7684 (PMC6745196; doi:10.7717/peerj.7684)
Supplement: File S1 — XYZ coordinates of antibiotics (puromycin and ceftiofur) and AHLs (C4-, C8- and C12-HSL) docked to the surface of His6-OPH. [file peerj-07-7684-s004.zip › PDB files/C8-HSL/C8_HSL_pH7_5_out_model3.pdb]

REMARK   4 XXXX COMPLIES WITH FORMAT V. 2.0
HETATM    1  C           1      29.794  -3.646  20.510  0.00  0.00      3OC8 C  
HETATM    2  O           1      29.664  -2.960  21.497  0.00  0.00      3OC8 O  
HETATM    3  N           1      30.885  -3.568  19.691  0.00  0.00      3OC8 N  
HETATM    4  H           1      30.977  -4.247  18.934  0.00  0.00      3OC8 H  
HETATM    5  C           1      28.743  -4.654  20.069  0.00  0.00      3OC8 C  
HETATM    6  C           1      27.500  -4.045  19.436  0.00  0.00      3OC8 C  
HETATM    7  O           1      27.339  -2.845  19.414  0.00  0.00      3OC8 O  
HETATM    8  C           1      26.481  -5.024  18.873  0.00  0.00      3OC8 C  
HETATM    9  C           1      26.960  -6.483  18.833  0.00  0.00      3OC8 C  
HETATM   10  C           1      26.043  -7.403  19.658  0.00  0.00      3OC8 C  
HETATM   11  C           1      24.634  -7.511  19.054  0.00  0.00      3OC8 C  
HETATM   12  C           1      24.544  -8.636  18.014  0.00  0.00      3OC8 C  
HETATM   13  C           1      31.973  -2.613  19.920  0.00  0.00      3OC8 C  
HETATM   14  C           1      32.103  -1.713  18.704  0.00  0.00      3OC8 C  
HETATM   15  O           1      33.120  -2.161  17.925  0.00  0.00      3OC8 O  
HETATM   16  O           1      31.385  -0.774  18.444  0.00  0.00      3OC8 O  
HETATM   17  C           1      33.768  -3.261  18.507  0.00  0.00      3OC8 C  
HETATM   18  C           1      33.342  -3.292  19.967  0.00  0.00      3OC8 C  
