# Supplementary material for: Simultaneous molecular docking of different ligands to His6-tagged organophosphorus hydrolase as an effective tool for assessing their effect on the enzyme
Source: PeerJ. 2019 Sep 12;7:e7684. doi: 10.7717/peerj.7684 (PMC6745196; doi:10.7717/peerj.7684)
Supplement: File S1 — XYZ coordinates of antibiotics (puromycin and ceftiofur) and AHLs (C4-, C8- and C12-HSL) docked to the surface of His6-OPH. [file peerj-07-7684-s004.zip › PDB files/C8-HSL/C8_HSL_pH7_5_out_model4.pdb]

REMARK   4 XXXX COMPLIES WITH FORMAT V. 2.0
HETATM    1  C           1      30.165  -3.741  20.243  0.00  0.00      3OC8 C  
HETATM    2  O           1      30.596  -2.631  20.034  0.00  0.00      3OC8 O  
HETATM    3  N           1      30.604  -4.525  21.272  0.00  0.00      3OC8 N  
HETATM    4  H           1      30.125  -5.409  21.450  0.00  0.00      3OC8 H  
HETATM    5  C           1      29.103  -4.385  19.364  0.00  0.00      3OC8 C  
HETATM    6  C           1      27.667  -4.085  19.773  0.00  0.00      3OC8 C  
HETATM    7  O           1      27.429  -3.388  20.734  0.00  0.00      3OC8 O  
HETATM    8  C           1      26.577  -4.731  18.931  0.00  0.00      3OC8 C  
HETATM    9  C           1      26.831  -6.208  18.592  0.00  0.00      3OC8 C  
HETATM   10  C           1      26.142  -7.146  19.598  0.00  0.00      3OC8 C  
HETATM   11  C           1      24.978  -7.924  18.964  0.00  0.00      3OC8 C  
HETATM   12  C           1      23.648  -7.639  19.675  0.00  0.00      3OC8 C  
HETATM   13  C           1      31.666  -4.100  22.188  0.00  0.00      3OC8 C  
HETATM   14  C           1      33.012  -4.458  21.582  0.00  0.00      3OC8 C  
HETATM   15  O           1      33.460  -5.610  22.144  0.00  0.00      3OC8 O  
HETATM   16  O           1      33.574  -3.844  20.704  0.00  0.00      3OC8 O  
HETATM   17  C           1      32.585  -6.071  23.140  0.00  0.00      3OC8 C  
HETATM   18  C           1      31.671  -4.905  23.487  0.00  0.00      3OC8 C  
