# Supplementary material for: Simultaneous molecular docking of different ligands to His6-tagged organophosphorus hydrolase as an effective tool for assessing their effect on the enzyme
Source: PeerJ. 2019 Sep 12;7:e7684. doi: 10.7717/peerj.7684 (PMC6745196; doi:10.7717/peerj.7684)
Supplement: File S1 — XYZ coordinates of antibiotics (puromycin and ceftiofur) and AHLs (C4-, C8- and C12-HSL) docked to the surface of His6-OPH. [file peerj-07-7684-s004.zip › PDB files/C8-HSL/C8_HSL_pH7_5_out_model5.pdb]

REMARK   4 XXXX COMPLIES WITH FORMAT V. 2.0
HETATM    1  C           1      27.765  -3.859  19.864  0.00  0.00      3OC8 C  
HETATM    2  O           1      27.486  -4.468  18.857  0.00  0.00      3OC8 O  
HETATM    3  N           1      27.092  -2.738  20.263  0.00  0.00      3OC8 N  
HETATM    4  H           1      27.314  -2.334  21.173  0.00  0.00      3OC8 H  
HETATM    5  C           1      28.910  -4.268  20.778  0.00  0.00      3OC8 C  
HETATM    6  C           1      30.274  -3.724  20.377  0.00  0.00      3OC8 C  
HETATM    7  O           1      30.540  -3.513  19.215  0.00  0.00      3OC8 O  
HETATM    8  C           1      31.268  -3.497  21.506  0.00  0.00      3OC8 C  
HETATM    9  C           1      32.710  -3.913  21.174  0.00  0.00      3OC8 C  
HETATM   10  C           1      32.878  -5.441  21.199  0.00  0.00      3OC8 C  
HETATM   11  C           1      32.829  -6.007  22.627  0.00  0.00      3OC8 C  
HETATM   12  C           1      31.831  -7.167  22.747  0.00  0.00      3OC8 C  
HETATM   13  C           1      25.998  -2.158  19.479  0.00  0.00      3OC8 C  
HETATM   14  C           1      25.941  -0.663  19.744  0.00  0.00      3OC8 C  
HETATM   15  O           1      24.967  -0.410  20.655  0.00  0.00      3OC8 O  
HETATM   16  O           1      26.678   0.166  19.260  0.00  0.00      3OC8 O  
HETATM   17  C           1      24.281  -1.580  21.015  0.00  0.00      3OC8 C  
HETATM   18  C           1      24.625  -2.624  19.963  0.00  0.00      3OC8 C  
