# Supplementary material for: Simultaneous molecular docking of different ligands to His6-tagged organophosphorus hydrolase as an effective tool for assessing their effect on the enzyme
Source: PeerJ. 2019 Sep 12;7:e7684. doi: 10.7717/peerj.7684 (PMC6745196; doi:10.7717/peerj.7684)
Supplement: File S1 — XYZ coordinates of antibiotics (puromycin and ceftiofur) and AHLs (C4-, C8- and C12-HSL) docked to the surface of His6-OPH. [file peerj-07-7684-s004.zip › PDB files/C8-HSL/C8_HSL_pH7_5_out_model6.pdb]

REMARK   4 XXXX COMPLIES WITH FORMAT V. 2.0
HETATM    1  C           1      40.375 -13.676  12.991  0.00  0.00      3OC8 C  
HETATM    2  O           1      40.585 -14.695  12.376  0.00  0.00      3OC8 O  
HETATM    3  N           1      39.116 -13.209  13.244  0.00  0.00      3OC8 N  
HETATM    4  H           1      39.010 -12.398  13.855  0.00  0.00      3OC8 H  
HETATM    5  C           1      41.495 -12.798  13.528  0.00  0.00      3OC8 C  
HETATM    6  C           1      41.947 -13.133  14.943  0.00  0.00      3OC8 C  
HETATM    7  O           1      41.160 -13.124  15.863  0.00  0.00      3OC8 O  
HETATM    8  C           1      43.425 -13.441  15.124  0.00  0.00      3OC8 C  
HETATM    9  C           1      44.121 -13.974  13.862  0.00  0.00      3OC8 C  
HETATM   10  C           1      45.530 -13.380  13.698  0.00  0.00      3OC8 C  
HETATM   11  C           1      45.771 -12.844  12.277  0.00  0.00      3OC8 C  
HETATM   12  C           1      44.664 -11.879  11.836  0.00  0.00      3OC8 C  
HETATM   13  C           1      37.913 -13.886  12.753  0.00  0.00      3OC8 C  
HETATM   14  C           1      37.323 -13.078  11.611  0.00  0.00      3OC8 C  
HETATM   15  O           1      36.293 -12.328  12.081  0.00  0.00      3OC8 O  
HETATM   16  O           1      37.734 -13.065  10.472  0.00  0.00      3OC8 O  
HETATM   17  C           1      36.055 -12.576  13.441  0.00  0.00      3OC8 C  
HETATM   18  C           1      36.778 -13.872  13.778  0.00  0.00      3OC8 C  
