# Supplementary material for: Simultaneous molecular docking of different ligands to His6-tagged organophosphorus hydrolase as an effective tool for assessing their effect on the enzyme
Source: PeerJ. 2019 Sep 12;7:e7684. doi: 10.7717/peerj.7684 (PMC6745196; doi:10.7717/peerj.7684)
Supplement: File S1 — XYZ coordinates of antibiotics (puromycin and ceftiofur) and AHLs (C4-, C8- and C12-HSL) docked to the surface of His6-OPH. [file peerj-07-7684-s004.zip › PDB files/C8-HSL/C8_HSL_pH7_5_out_model7.pdb]

REMARK   4 XXXX COMPLIES WITH FORMAT V. 2.0
HETATM    1  C           1      26.653  -3.666  19.080  0.00  0.00      3OC8 C  
HETATM    2  O           1      26.258  -4.015  17.992  0.00  0.00      3OC8 O  
HETATM    3  N           1      26.365  -2.443  19.617  0.00  0.00      3OC8 N  
HETATM    4  H           1      26.645  -2.254  20.580  0.00  0.00      3OC8 H  
HETATM    5  C           1      27.529  -4.551  19.955  0.00  0.00      3OC8 C  
HETATM    6  C           1      28.735  -3.851  20.566  0.00  0.00      3OC8 C  
HETATM    7  O           1      28.598  -2.855  21.240  0.00  0.00      3OC8 O  
HETATM    8  C           1      30.095  -4.456  20.253  0.00  0.00      3OC8 C  
HETATM    9  C           1      31.136  -3.446  19.744  0.00  0.00      3OC8 C  
HETATM   10  C           1      32.394  -3.434  20.629  0.00  0.00      3OC8 C  
HETATM   11  C           1      33.654  -3.044  19.840  0.00  0.00      3OC8 C  
HETATM   12  C           1      33.405  -3.054  18.326  0.00  0.00      3OC8 C  
HETATM   13  C           1      25.586  -1.432  18.897  0.00  0.00      3OC8 C  
HETATM   14  C           1      26.360  -0.126  18.887  0.00  0.00      3OC8 C  
HETATM   15  O           1      25.875   0.687  19.859  0.00  0.00      3OC8 O  
HETATM   16  O           1      27.294   0.132  18.162  0.00  0.00      3OC8 O  
HETATM   17  C           1      24.783   0.104  20.519  0.00  0.00      3OC8 C  
HETATM   18  C           1      24.308  -1.044  19.641  0.00  0.00      3OC8 C  
