# Supplementary material for: Simultaneous molecular docking of different ligands to His6-tagged organophosphorus hydrolase as an effective tool for assessing their effect on the enzyme
Source: PeerJ. 2019 Sep 12;7:e7684. doi: 10.7717/peerj.7684 (PMC6745196; doi:10.7717/peerj.7684)
Supplement: File S1 — XYZ coordinates of antibiotics (puromycin and ceftiofur) and AHLs (C4-, C8- and C12-HSL) docked to the surface of His6-OPH. [file peerj-07-7684-s004.zip › PDB files/C8-HSL/C8_HSL_pH7_5_out_model8.pdb]

REMARK   4 XXXX COMPLIES WITH FORMAT V. 2.0
HETATM    1  C           1      26.343  -3.439  19.058  0.00  0.00      3OC8 C  
HETATM    2  O           1      25.915  -3.723  17.964  0.00  0.00      3OC8 O  
HETATM    3  N           1      25.993  -2.294  19.717  0.00  0.00      3OC8 N  
HETATM    4  H           1      26.312  -2.167  20.678  0.00  0.00      3OC8 H  
HETATM    5  C           1      27.333  -4.320  19.804  0.00  0.00      3OC8 C  
HETATM    6  C           1      28.722  -3.720  19.975  0.00  0.00      3OC8 C  
HETATM    7  O           1      28.908  -2.534  19.819  0.00  0.00      3OC8 O  
HETATM    8  C           1      29.840  -4.693  20.317  0.00  0.00      3OC8 C  
HETATM    9  C           1      30.875  -4.145  21.311  0.00  0.00      3OC8 C  
HETATM   10  C           1      32.283  -4.697  21.026  0.00  0.00      3OC8 C  
HETATM   11  C           1      32.651  -5.858  21.964  0.00  0.00      3OC8 C  
HETATM   12  C           1      32.033  -5.683  23.358  0.00  0.00      3OC8 C  
HETATM   13  C           1      25.098  -1.292  19.131  0.00  0.00      3OC8 C  
HETATM   14  C           1      25.926  -0.287  18.350  0.00  0.00      3OC8 C  
HETATM   15  O           1      26.113   0.823  19.109  0.00  0.00      3OC8 O  
HETATM   16  O           1      26.389  -0.464  17.246  0.00  0.00      3OC8 O  
HETATM   17  C           1      25.440   0.726  20.336  0.00  0.00      3OC8 C  
HETATM   18  C           1      24.438  -0.411  20.192  0.00  0.00      3OC8 C  
