# Supplementary material for: Simultaneous molecular docking of different ligands to His6-tagged organophosphorus hydrolase as an effective tool for assessing their effect on the enzyme
Source: PeerJ. 2019 Sep 12;7:e7684. doi: 10.7717/peerj.7684 (PMC6745196; doi:10.7717/peerj.7684)
Supplement: File S1 — XYZ coordinates of antibiotics (puromycin and ceftiofur) and AHLs (C4-, C8- and C12-HSL) docked to the surface of His6-OPH. [file peerj-07-7684-s004.zip › PDB files/C8-HSL/C8_HSL_pH7_5_out_model9.pdb]

REMARK   4 XXXX COMPLIES WITH FORMAT V. 2.0
HETATM    1  C           1      39.712 -13.001  13.365  0.00  0.00      3OC8 C  
HETATM    2  O           1      39.889 -13.354  14.508  0.00  0.00      3OC8 O  
HETATM    3  N           1      38.518 -13.156  12.718  0.00  0.00      3OC8 N  
HETATM    4  H           1      38.409 -12.745  11.790  0.00  0.00      3OC8 H  
HETATM    5  C           1      40.810 -12.368  12.524  0.00  0.00      3OC8 C  
HETATM    6  C           1      41.540 -13.329  11.596  0.00  0.00      3OC8 C  
HETATM    7  O           1      40.977 -14.300  11.143  0.00  0.00      3OC8 O  
HETATM    8  C           1      42.999 -13.010  11.306  0.00  0.00      3OC8 C  
HETATM    9  C           1      43.705 -12.215  12.415  0.00  0.00      3OC8 C  
HETATM   10  C           1      44.688 -13.095  13.206  0.00  0.00      3OC8 C  
HETATM   11  C           1      43.968 -14.015  14.204  0.00  0.00      3OC8 C  
HETATM   12  C           1      43.328 -13.223  15.352  0.00  0.00      3OC8 C  
HETATM   13  C           1      37.362 -13.801  13.345  0.00  0.00      3OC8 C  
HETATM   14  C           1      36.317 -14.085  12.280  0.00  0.00      3OC8 C  
HETATM   15  O           1      35.367 -13.117  12.319  0.00  0.00      3OC8 O  
HETATM   16  O           1      36.351 -15.000  11.488  0.00  0.00      3OC8 O  
HETATM   17  C           1      35.605 -12.204  13.358  0.00  0.00      3OC8 C  
HETATM   18  C           1      36.613 -12.861  14.289  0.00  0.00      3OC8 C  
