# Supplementary material for: Simultaneous molecular docking of different ligands to His6-tagged organophosphorus hydrolase as an effective tool for assessing their effect on the enzyme
Source: PeerJ. 2019 Sep 12;7:e7684. doi: 10.7717/peerj.7684 (PMC6745196; doi:10.7717/peerj.7684)
Supplement: File S1 — XYZ coordinates of antibiotics (puromycin and ceftiofur) and AHLs (C4-, C8- and C12-HSL) docked to the surface of His6-OPH. [file peerj-07-7684-s004.zip › PDB files/Ceftiofur/Ceftiofur_out_10_5_model1.pdb]

REMARK   4 XXXX COMPLIES WITH FORMAT V. 2.0
HETATM    1  N           1      24.602   3.225  18.702  0.00  0.00      Ceft N  
HETATM    2  C           1      24.573   1.996  19.268  0.00  0.00      Ceft C  
HETATM    3  C           1      25.004   0.954  18.511  0.00  0.00      Ceft C  
HETATM    4  C           1      25.558   1.112  17.099  0.00  0.00      Ceft C  
HETATM    5  S           1      26.282   2.748  16.773  0.00  0.00      Ceft S  
HETATM    6  C           1      24.772   3.582  17.291  0.00  0.00      Ceft C  
HETATM    7  C           1      24.926   5.085  17.732  0.00  0.00      Ceft C  
HETATM    8  C           1      24.682   4.516  19.134  0.00  0.00      Ceft C  
HETATM    9  O           1      24.645   4.975  20.244  0.00  0.00      Ceft O  
HETATM   10  C           1      24.185   1.833  20.574  0.00  0.00      Ceft C  
HETATM   11  O           1      23.039   1.547  20.847  0.00  0.00      Ceft O  
HETATM   12  O           1      25.009   2.034  21.630  0.00  0.00      Ceft O  
HETATM   13  H           1      24.926   1.343  22.300  0.00  0.00      Ceft H  
HETATM   14  C           1      25.031  -0.512  18.921  0.00  0.00      Ceft C  
HETATM   15  S           1      26.747  -1.031  19.246  0.00  0.00      Ceft S  
HETATM   16  C           1      26.826  -2.845  19.374  0.00  0.00      Ceft C  
HETATM   17  O           1      25.797  -3.453  19.182  0.00  0.00      Ceft O  
HETATM   18  C           1      27.974  -3.494  19.714  0.00  0.00      Ceft C  
HETATM   19  O           1      29.075  -2.956  19.867  0.00  0.00      Ceft O  
HETATM   20  C           1      29.904  -3.817  20.158  0.00  0.00      Ceft C  
HETATM   21  C           1      29.354  -5.033  20.212  0.00  0.00      Ceft C  
HETATM   22  C           1      28.066  -4.820  19.916  0.00  0.00      Ceft C  
HETATM   23  N           1      23.823   5.987  17.403  0.00  0.00      Ceft N  
HETATM   24  C           1      23.623   6.697  16.251  0.00  0.00      Ceft C  
HETATM   25  O           1      22.718   7.494  16.334  0.00  0.00      Ceft O  
HETATM   26  H           1      23.137   6.188  18.130  0.00  0.00      Ceft H  
HETATM   27  C           1      24.347   6.556  15.093  0.00  0.00      Ceft C  
HETATM   28  N           1      25.384   7.280  14.977  0.00  0.00      Ceft N  
HETATM   29  O           1      26.187   7.320  13.932  0.00  0.00      Ceft O  
HETATM   30  C           1      27.539   7.047  14.211  0.00  0.00      Ceft C  
HETATM   31  C           1      23.937   5.681  14.136  0.00  0.00      Ceft C  
HETATM   32  N           1      24.458   4.543  13.926  0.00  0.00      Ceft N  
HETATM   33  C           1      23.888   3.913  12.992  0.00  0.00      Ceft C  
HETATM   34  S           1      22.782   4.628  12.368  0.00  0.00      Ceft S  
HETATM   35  N           1      24.191   2.752  12.592  0.00  0.00      Ceft N  
HETATM   36  C           1      22.931   5.792  13.245  0.00  0.00      Ceft C  
HETATM   37  H           1      24.978   2.230  13.051  0.00  0.00      Ceft H  
HETATM   38  H           1      23.668   2.290  11.808  0.00  0.00      Ceft H  
