# Supplementary material for: Simultaneous molecular docking of different ligands to His6-tagged organophosphorus hydrolase as an effective tool for assessing their effect on the enzyme
Source: PeerJ. 2019 Sep 12;7:e7684. doi: 10.7717/peerj.7684 (PMC6745196; doi:10.7717/peerj.7684)
Supplement: File S1 — XYZ coordinates of antibiotics (puromycin and ceftiofur) and AHLs (C4-, C8- and C12-HSL) docked to the surface of His6-OPH. [file peerj-07-7684-s004.zip › PDB files/Ceftiofur/Ceftiofur_out_10_5_model10.pdb]

REMARK   4 XXXX COMPLIES WITH FORMAT V. 2.0
HETATM    1  N           1      15.466 -46.248  10.776  0.00  0.00      Ceft N  
HETATM    2  C           1      14.246 -45.967  11.288  0.00  0.00      Ceft C  
HETATM    3  C           1      13.281 -45.574  10.417  0.00  0.00      Ceft C  
HETATM    4  C           1      13.493 -45.490   8.909  0.00  0.00      Ceft C  
HETATM    5  S           1      14.792 -46.601   8.286  0.00  0.00      Ceft S  
HETATM    6  C           1      15.998 -45.933   9.446  0.00  0.00      Ceft C  
HETATM    7  C           1      17.234 -46.853   9.767  0.00  0.00      Ceft C  
HETATM    8  C           1      16.537 -47.018  11.122  0.00  0.00      Ceft C  
HETATM    9  O           1      16.761 -47.644  12.124  0.00  0.00      Ceft O  
HETATM   10  C           1      13.990 -46.140  12.625  0.00  0.00      Ceft C  
HETATM   11  O           1      14.488 -45.403  13.450  0.00  0.00      Ceft O  
HETATM   12  O           1      13.236 -47.152  13.119  0.00  0.00      Ceft O  
HETATM   13  H           1      12.702 -46.879  13.876  0.00  0.00      Ceft H  
HETATM   14  C           1      11.853 -45.177  10.766  0.00  0.00      Ceft C  
HETATM   15  S           1      11.112 -44.256   9.380  0.00  0.00      Ceft S  
HETATM   16  C           1      11.255 -42.468   9.684  0.00  0.00      Ceft C  
HETATM   17  O           1      10.653 -42.024  10.636  0.00  0.00      Ceft O  
HETATM   18  C           1      11.967 -41.651   8.859  0.00  0.00      Ceft C  
HETATM   19  O           1      11.485 -40.958   7.958  0.00  0.00      Ceft O  
HETATM   20  C           1      12.390 -40.349   7.392  0.00  0.00      Ceft C  
HETATM   21  C           1      13.582 -40.630   7.928  0.00  0.00      Ceft C  
HETATM   22  C           1      13.302 -41.499   8.906  0.00  0.00      Ceft C  
HETATM   23  N           1      18.515 -46.183   9.988  0.00  0.00      Ceft N  
HETATM   24  C           1      19.690 -46.354   9.307  0.00  0.00      Ceft C  
HETATM   25  O           1      20.627 -45.796   9.827  0.00  0.00      Ceft O  
HETATM   26  H           1      18.596 -45.557  10.789  0.00  0.00      Ceft H  
HETATM   27  C           1      19.840 -47.075   8.148  0.00  0.00      Ceft C  
HETATM   28  N           1      19.566 -46.474   7.063  0.00  0.00      Ceft N  
HETATM   29  O           1      19.610 -47.001   5.855  0.00  0.00      Ceft O  
HETATM   30  C           1      19.409 -46.089   4.802  0.00  0.00      Ceft C  
HETATM   31  C           1      20.257 -48.369   8.200  0.00  0.00      Ceft C  
HETATM   32  N           1      21.440 -48.738   8.471  0.00  0.00      Ceft N  
HETATM   33  C           1      21.570 -49.994   8.473  0.00  0.00      Ceft C  
HETATM   34  S           1      20.350 -50.727   8.157  0.00  0.00      Ceft S  
HETATM   35  N           1      22.634 -50.626   8.731  0.00  0.00      Ceft N  
HETATM   36  C           1      19.556 -49.505   8.006  0.00  0.00      Ceft C  
HETATM   37  H           1      23.509 -50.099   8.973  0.00  0.00      Ceft H  
HETATM   38  H           1      22.664 -51.675   8.714  0.00  0.00      Ceft H  
