# Supplementary material for: Simultaneous molecular docking of different ligands to His6-tagged organophosphorus hydrolase as an effective tool for assessing their effect on the enzyme
Source: PeerJ. 2019 Sep 12;7:e7684. doi: 10.7717/peerj.7684 (PMC6745196; doi:10.7717/peerj.7684)
Supplement: File S1 — XYZ coordinates of antibiotics (puromycin and ceftiofur) and AHLs (C4-, C8- and C12-HSL) docked to the surface of His6-OPH. [file peerj-07-7684-s004.zip › PDB files/Ceftiofur/Ceftiofur_out_10_5_model11.pdb]

REMARK   4 XXXX COMPLIES WITH FORMAT V. 2.0
HETATM    1  N           1      45.623 -10.727  10.836  0.00  0.00      Ceft N  
HETATM    2  C           1      44.859 -11.829  10.652  0.00  0.00      Ceft C  
HETATM    3  C           1      43.535 -11.635  10.423  0.00  0.00      Ceft C  
HETATM    4  C           1      42.893 -10.256  10.311  0.00  0.00      Ceft C  
HETATM    5  S           1      44.042  -8.952   9.775  0.00  0.00      Ceft S  
HETATM    6  C           1      45.198  -9.349  11.098  0.00  0.00      Ceft C  
HETATM    7  C           1      46.688  -8.892  10.878  0.00  0.00      Ceft C  
HETATM    8  C           1      46.935 -10.391  10.681  0.00  0.00      Ceft C  
HETATM    9  O           1      47.891 -11.067  10.408  0.00  0.00      Ceft O  
HETATM   10  C           1      45.423 -13.080  10.635  0.00  0.00      Ceft C  
HETATM   11  O           1      45.789 -13.578   9.591  0.00  0.00      Ceft O  
HETATM   12  O           1      45.551 -13.858  11.736  0.00  0.00      Ceft O  
HETATM   13  H           1      45.724 -13.343  12.535  0.00  0.00      Ceft H  
HETATM   14  C           1      42.482 -12.717  10.222  0.00  0.00      Ceft C  
HETATM   15  S           1      41.134 -12.499  11.427  0.00  0.00      Ceft S  
HETATM   16  C           1      41.290 -13.735  12.754  0.00  0.00      Ceft C  
HETATM   17  O           1      40.540 -14.684  12.709  0.00  0.00      Ceft O  
HETATM   18  C           1      42.174 -13.585  13.779  0.00  0.00      Ceft C  
HETATM   19  O           1      43.390 -13.787  13.703  0.00  0.00      Ceft O  
HETATM   20  C           1      43.902 -13.575  14.801  0.00  0.00      Ceft C  
HETATM   21  C           1      42.991 -13.201  15.704  0.00  0.00      Ceft C  
HETATM   22  C           1      41.838 -13.207  15.025  0.00  0.00      Ceft C  
HETATM   23  N           1      47.427  -8.455  12.062  0.00  0.00      Ceft N  
HETATM   24  C           1      47.608  -7.182  12.527  0.00  0.00      Ceft C  
HETATM   25  O           1      48.412  -7.113  13.427  0.00  0.00      Ceft O  
HETATM   26  H           1      47.944  -9.159  12.588  0.00  0.00      Ceft H  
HETATM   27  C           1      46.966  -6.063  12.056  0.00  0.00      Ceft C  
HETATM   28  N           1      46.913  -5.925  10.794  0.00  0.00      Ceft N  
HETATM   29  O           1      46.378  -4.907  10.149  0.00  0.00      Ceft O  
HETATM   30  C           1      45.173  -5.195   9.482  0.00  0.00      Ceft C  
HETATM   31  C           1      46.433  -5.165  12.928  0.00  0.00      Ceft C  
HETATM   32  N           1      47.005  -4.098  13.307  0.00  0.00      Ceft N  
HETATM   33  C           1      46.297  -3.425  14.108  0.00  0.00      Ceft C  
HETATM   34  S           1      45.005  -4.023  14.419  0.00  0.00      Ceft S  
HETATM   35  N           1      46.616  -2.315  14.621  0.00  0.00      Ceft N  
HETATM   36  C           1      45.237  -5.179  13.550  0.00  0.00      Ceft C  
HETATM   37  H           1      47.541  -1.876  14.386  0.00  0.00      Ceft H  
HETATM   38  H           1      45.972  -1.811  15.279  0.00  0.00      Ceft H  
