# Supplementary material for: Simultaneous molecular docking of different ligands to His6-tagged organophosphorus hydrolase as an effective tool for assessing their effect on the enzyme
Source: PeerJ. 2019 Sep 12;7:e7684. doi: 10.7717/peerj.7684 (PMC6745196; doi:10.7717/peerj.7684)
Supplement: File S1 — XYZ coordinates of antibiotics (puromycin and ceftiofur) and AHLs (C4-, C8- and C12-HSL) docked to the surface of His6-OPH. [file peerj-07-7684-s004.zip › PDB files/Ceftiofur/Ceftiofur_out_10_5_model12.pdb]

REMARK   4 XXXX COMPLIES WITH FORMAT V. 2.0
HETATM    1  N           1      30.638 -14.558  47.682  0.00  0.00      Ceft N  
HETATM    2  C           1      29.376 -15.024  47.829  0.00  0.00      Ceft C  
HETATM    3  C           1      28.939 -15.247  49.095  0.00  0.00      Ceft C  
HETATM    4  C           1      29.772 -14.949  50.337  0.00  0.00      Ceft C  
HETATM    5  S           1      31.019 -13.648  50.091  0.00  0.00      Ceft S  
HETATM    6  C           1      31.718 -14.509  48.672  0.00  0.00      Ceft C  
HETATM    7  C           1      32.545 -13.627  47.664  0.00  0.00      Ceft C  
HETATM    8  C           1      31.329 -13.837  46.755  0.00  0.00      Ceft C  
HETATM    9  O           1      31.013 -13.462  45.657  0.00  0.00      Ceft O  
HETATM   10  C           1      28.561 -15.198  46.739  0.00  0.00      Ceft C  
HETATM   11  O           1      27.824 -14.307  46.370  0.00  0.00      Ceft O  
HETATM   12  O           1      28.468 -16.361  46.050  0.00  0.00      Ceft O  
HETATM   13  H           1      29.314 -16.634  45.671  0.00  0.00      Ceft H  
HETATM   14  C           1      27.578 -15.797  49.500  0.00  0.00      Ceft C  
HETATM   15  S           1      27.612 -17.618  49.462  0.00  0.00      Ceft S  
HETATM   16  C           1      26.336 -18.232  48.319  0.00  0.00      Ceft C  
HETATM   17  O           1      26.292 -19.429  48.139  0.00  0.00      Ceft O  
HETATM   18  C           1      25.496 -17.391  47.655  0.00  0.00      Ceft C  
HETATM   19  O           1      25.662 -16.989  46.499  0.00  0.00      Ceft O  
HETATM   20  C           1      24.737 -16.236  46.200  0.00  0.00      Ceft C  
HETATM   21  C           1      23.868 -16.099  47.207  0.00  0.00      Ceft C  
HETATM   22  C           1      24.374 -16.868  48.179  0.00  0.00      Ceft C  
HETATM   23  N           1      33.705 -14.256  47.034  0.00  0.00      Ceft N  
HETATM   24  C           1      34.988 -14.333  47.503  0.00  0.00      Ceft C  
HETATM   25  O           1      35.770 -14.757  46.684  0.00  0.00      Ceft O  
HETATM   26  H           1      33.592 -14.630  46.091  0.00  0.00      Ceft H  
HETATM   27  C           1      35.396 -13.980  48.766  0.00  0.00      Ceft C  
HETATM   28  N           1      35.247 -14.851  49.677  0.00  0.00      Ceft N  
HETATM   29  O           1      35.541 -14.693  50.953  0.00  0.00      Ceft O  
HETATM   30  C           1      34.545 -15.125  51.849  0.00  0.00      Ceft C  
HETATM   31  C           1      35.921 -12.746  48.991  0.00  0.00      Ceft C  
HETATM   32  N           1      35.248 -11.724  49.328  0.00  0.00      Ceft N  
HETATM   33  C           1      35.968 -10.700  49.493  0.00  0.00      Ceft C  
HETATM   34  S           1      37.390 -10.917  49.254  0.00  0.00      Ceft S  
HETATM   35  N           1      35.558  -9.558  49.849  0.00  0.00      Ceft N  
HETATM   36  C           1      37.204 -12.334  48.933  0.00  0.00      Ceft C  
HETATM   37  H           1      34.536  -9.405  50.036  0.00  0.00      Ceft H  
HETATM   38  H           1      36.220  -8.752  49.968  0.00  0.00      Ceft H  
