# Supplementary material for: Simultaneous molecular docking of different ligands to His6-tagged organophosphorus hydrolase as an effective tool for assessing their effect on the enzyme
Source: PeerJ. 2019 Sep 12;7:e7684. doi: 10.7717/peerj.7684 (PMC6745196; doi:10.7717/peerj.7684)
Supplement: File S1 — XYZ coordinates of antibiotics (puromycin and ceftiofur) and AHLs (C4-, C8- and C12-HSL) docked to the surface of His6-OPH. [file peerj-07-7684-s004.zip › PDB files/Ceftiofur/Ceftiofur_out_10_5_model2.pdb]

REMARK   4 XXXX COMPLIES WITH FORMAT V. 2.0
HETATM    1  N           1      24.563  -0.433  19.479  0.00  0.00      Ceft N  
HETATM    2  C           1      24.763  -1.763  19.624  0.00  0.00      Ceft C  
HETATM    3  C           1      23.662  -2.556  19.662  0.00  0.00      Ceft C  
HETATM    4  C           1      22.240  -2.030  19.496  0.00  0.00      Ceft C  
HETATM    5  S           1      22.135  -0.484  18.543  0.00  0.00      Ceft S  
HETATM    6  C           1      23.320   0.330  19.627  0.00  0.00      Ceft C  
HETATM    7  C           1      24.065   1.580  19.026  0.00  0.00      Ceft C  
HETATM    8  C           1      25.267   0.631  18.997  0.00  0.00      Ceft C  
HETATM    9  O           1      26.407   0.713  18.624  0.00  0.00      Ceft O  
HETATM   10  C           1      26.033  -2.282  19.665  0.00  0.00      Ceft C  
HETATM   11  O           1      26.549  -2.569  20.724  0.00  0.00      Ceft O  
HETATM   12  O           1      26.809  -2.449  18.567  0.00  0.00      Ceft O  
HETATM   13  H           1      27.534  -3.069  18.718  0.00  0.00      Ceft H  
HETATM   14  C           1      23.640  -4.067  19.851  0.00  0.00      Ceft C  
HETATM   15  S           1      23.676  -4.893  18.228  0.00  0.00      Ceft S  
HETATM   16  C           1      24.774  -6.343  18.301  0.00  0.00      Ceft C  
HETATM   17  O           1      24.286  -7.414  18.017  0.00  0.00      Ceft O  
HETATM   18  C           1      26.072  -6.245  18.701  0.00  0.00      Ceft C  
HETATM   19  O           1      26.915  -5.495  18.198  0.00  0.00      Ceft O  
HETATM   20  C           1      27.989  -5.655  18.775  0.00  0.00      Ceft C  
HETATM   21  C           1      27.897  -6.572  19.743  0.00  0.00      Ceft C  
HETATM   22  C           1      26.619  -6.967  19.694  0.00  0.00      Ceft C  
HETATM   23  N           1      24.365   2.676  19.947  0.00  0.00      Ceft N  
HETATM   24  C           1      24.469   4.012  19.672  0.00  0.00      Ceft C  
HETATM   25  O           1      24.902   4.657  20.598  0.00  0.00      Ceft O  
HETATM   26  H           1      24.602   2.439  20.910  0.00  0.00      Ceft H  
HETATM   27  C           1      24.129   4.608  18.482  0.00  0.00      Ceft C  
HETATM   28  N           1      22.931   5.013  18.370  0.00  0.00      Ceft N  
HETATM   29  O           1      22.401   5.574  17.300  0.00  0.00      Ceft O  
HETATM   30  C           1      21.490   4.766  16.596  0.00  0.00      Ceft C  
HETATM   31  C           1      25.055   4.733  17.494  0.00  0.00      Ceft C  
HETATM   32  N           1      25.594   5.826  17.141  0.00  0.00      Ceft N  
HETATM   33  C           1      26.435   5.676  16.211  0.00  0.00      Ceft C  
HETATM   34  S           1      26.588   4.301  15.752  0.00  0.00      Ceft S  
HETATM   35  N           1      27.129   6.595  15.688  0.00  0.00      Ceft N  
HETATM   36  C           1      25.607   3.785  16.709  0.00  0.00      Ceft C  
HETATM   37  H           1      27.030   7.583  16.028  0.00  0.00      Ceft H  
HETATM   38  H           1      27.812   6.392  14.917  0.00  0.00      Ceft H  
