# Supplementary material for: Simultaneous molecular docking of different ligands to His6-tagged organophosphorus hydrolase as an effective tool for assessing their effect on the enzyme
Source: PeerJ. 2019 Sep 12;7:e7684. doi: 10.7717/peerj.7684 (PMC6745196; doi:10.7717/peerj.7684)
Supplement: File S1 — XYZ coordinates of antibiotics (puromycin and ceftiofur) and AHLs (C4-, C8- and C12-HSL) docked to the surface of His6-OPH. [file peerj-07-7684-s004.zip › PDB files/Ceftiofur/Ceftiofur_out_10_5_model3.pdb]

REMARK   4 XXXX COMPLIES WITH FORMAT V. 2.0
HETATM    1  N           1      36.801 -17.417  11.192  0.00  0.00      Ceft N  
HETATM    2  C           1      37.103 -16.102  11.087  0.00  0.00      Ceft C  
HETATM    3  C           1      38.142 -15.766  10.280  0.00  0.00      Ceft C  
HETATM    4  C           1      38.933 -16.780   9.460  0.00  0.00      Ceft C  
HETATM    5  S           1      37.996 -18.283   9.047  0.00  0.00      Ceft S  
HETATM    6  C           1      37.596 -18.577  10.779  0.00  0.00      Ceft C  
HETATM    7  C           1      36.341 -19.485  11.056  0.00  0.00      Ceft C  
HETATM    8  C           1      35.699 -18.163  11.492  0.00  0.00      Ceft C  
HETATM    9  O           1      34.611 -17.833  11.882  0.00  0.00      Ceft O  
HETATM   10  C           1      36.342 -15.154  11.723  0.00  0.00      Ceft C  
HETATM   11  O           1      35.411 -14.625  11.153  0.00  0.00      Ceft O  
HETATM   12  O           1      36.601 -14.701  12.973  0.00  0.00      Ceft O  
HETATM   13  H           1      36.688 -13.740  13.007  0.00  0.00      Ceft H  
HETATM   14  C           1      38.682 -14.363  10.035  0.00  0.00      Ceft C  
HETATM   15  S           1      40.474 -14.325  10.360  0.00  0.00      Ceft S  
HETATM   16  C           1      40.805 -14.919  12.048  0.00  0.00      Ceft C  
HETATM   17  O           1      41.300 -16.019  12.154  0.00  0.00      Ceft O  
HETATM   18  C           1      40.473 -14.188  13.148  0.00  0.00      Ceft C  
HETATM   19  O           1      39.320 -13.926  13.504  0.00  0.00      Ceft O  
HETATM   20  C           1      39.362 -13.241  14.524  0.00  0.00      Ceft C  
HETATM   21  C           1      40.620 -13.006  14.909  0.00  0.00      Ceft C  
HETATM   22  C           1      41.363 -13.636  13.991  0.00  0.00      Ceft C  
HETATM   23  N           1      36.408 -20.368  12.220  0.00  0.00      Ceft N  
HETATM   24  C           1      35.774 -21.564  12.415  0.00  0.00      Ceft C  
HETATM   25  O           1      35.880 -21.981  13.544  0.00  0.00      Ceft O  
HETATM   26  H           1      36.930 -20.046  13.035  0.00  0.00      Ceft H  
HETATM   27  C           1      35.076 -22.261  11.458  0.00  0.00      Ceft C  
HETATM   28  N           1      33.888 -21.877  11.227  0.00  0.00      Ceft N  
HETATM   29  O           1      33.047 -22.434  10.378  0.00  0.00      Ceft O  
HETATM   30  C           1      32.866 -21.731   9.173  0.00  0.00      Ceft C  
HETATM   31  C           1      35.660 -23.310  10.819  0.00  0.00      Ceft C  
HETATM   32  N           1      35.725 -24.491  11.279  0.00  0.00      Ceft N  
HETATM   33  C           1      36.303 -25.289  10.488  0.00  0.00      Ceft C  
HETATM   34  S           1      36.766 -24.680   9.247  0.00  0.00      Ceft S  
HETATM   35  N           1      36.485 -26.524  10.688  0.00  0.00      Ceft N  
HETATM   36  C           1      36.257 -23.355   9.611  0.00  0.00      Ceft C  
HETATM   37  H           1      36.138 -26.967  11.575  0.00  0.00      Ceft H  
HETATM   38  H           1      36.973 -27.126   9.981  0.00  0.00      Ceft H  
