# Supplementary material for: Simultaneous molecular docking of different ligands to His6-tagged organophosphorus hydrolase as an effective tool for assessing their effect on the enzyme
Source: PeerJ. 2019 Sep 12;7:e7684. doi: 10.7717/peerj.7684 (PMC6745196; doi:10.7717/peerj.7684)
Supplement: File S1 — XYZ coordinates of antibiotics (puromycin and ceftiofur) and AHLs (C4-, C8- and C12-HSL) docked to the surface of His6-OPH. [file peerj-07-7684-s004.zip › PDB files/Ceftiofur/Ceftiofur_out_10_5_model4.pdb]

REMARK   4 XXXX COMPLIES WITH FORMAT V. 2.0
HETATM    1  N           1       7.727 -28.019  30.927  0.00  0.00      Ceft N  
HETATM    2  C           1       8.835 -27.279  30.689  0.00  0.00      Ceft C  
HETATM    3  C           1       9.389 -26.631  31.746  0.00  0.00      Ceft C  
HETATM    4  C           1       8.859 -26.740  33.171  0.00  0.00      Ceft C  
HETATM    5  S           1       7.963 -28.287  33.506  0.00  0.00      Ceft S  
HETATM    6  C           1       6.859 -28.016  32.109  0.00  0.00      Ceft C  
HETATM    7  C           1       6.142 -29.293  31.533  0.00  0.00      Ceft C  
HETATM    8  C           1       7.110 -29.095  30.362  0.00  0.00      Ceft C  
HETATM    9  O           1       7.341 -29.684  29.340  0.00  0.00      Ceft O  
HETATM   10  C           1       9.403 -27.248  29.440  0.00  0.00      Ceft C  
HETATM   11  O           1       9.159 -26.342  28.672  0.00  0.00      Ceft O  
HETATM   12  O           1      10.205 -28.228  28.957  0.00  0.00      Ceft O  
HETATM   13  H           1      10.300 -28.188  27.997  0.00  0.00      Ceft H  
HETATM   14  C           1      10.609 -25.720  31.711  0.00  0.00      Ceft C  
HETATM   15  S           1      11.809 -26.248  32.975  0.00  0.00      Ceft S  
HETATM   16  C           1      13.351 -25.299  32.792  0.00  0.00      Ceft C  
HETATM   17  O           1      13.283 -24.255  32.182  0.00  0.00      Ceft O  
HETATM   18  C           1      14.541 -25.756  33.273  0.00  0.00      Ceft C  
HETATM   19  O           1      14.770 -26.922  33.607  0.00  0.00      Ceft O  
HETATM   20  C           1      15.930 -27.004  34.009  0.00  0.00      Ceft C  
HETATM   21  C           1      16.554 -25.823  33.953  0.00  0.00      Ceft C  
HETATM   22  C           1      15.629 -24.989  33.463  0.00  0.00      Ceft C  
HETATM   23  N           1       4.778 -29.118  31.037  0.00  0.00      Ceft N  
HETATM   24  C           1       3.621 -29.000  31.758  0.00  0.00      Ceft C  
HETATM   25  O           1       2.626 -29.045  31.072  0.00  0.00      Ceft O  
HETATM   26  H           1       4.628 -29.155  30.029  0.00  0.00      Ceft H  
HETATM   27  C           1       3.544 -28.845  33.120  0.00  0.00      Ceft C  
HETATM   28  N           1       3.641 -29.900  33.820  0.00  0.00      Ceft N  
HETATM   29  O           1       3.555 -29.967  35.134  0.00  0.00      Ceft O  
HETATM   30  C           1       2.344 -30.490  35.624  0.00  0.00      Ceft C  
HETATM   31  C           1       3.363 -27.608  33.655  0.00  0.00      Ceft C  
HETATM   32  N           1       2.234 -27.064  33.854  0.00  0.00      Ceft N  
HETATM   33  C           1       2.332 -25.918  34.376  0.00  0.00      Ceft C  
HETATM   34  S           1       3.701 -25.482  34.623  0.00  0.00      Ceft S  
HETATM   35  N           1       1.366 -25.168  34.697  0.00  0.00      Ceft N  
HETATM   36  C           1       4.278 -26.721  34.096  0.00  0.00      Ceft C  
HETATM   37  H           1       0.379 -25.488  34.534  0.00  0.00      Ceft H  
HETATM   38  H           1       1.526 -24.226  35.131  0.00  0.00      Ceft H  
