# Supplementary material for: Simultaneous molecular docking of different ligands to His6-tagged organophosphorus hydrolase as an effective tool for assessing their effect on the enzyme
Source: PeerJ. 2019 Sep 12;7:e7684. doi: 10.7717/peerj.7684 (PMC6745196; doi:10.7717/peerj.7684)
Supplement: File S1 — XYZ coordinates of antibiotics (puromycin and ceftiofur) and AHLs (C4-, C8- and C12-HSL) docked to the surface of His6-OPH. [file peerj-07-7684-s004.zip › PDB files/Ceftiofur/Ceftiofur_out_10_5_model5.pdb]

REMARK   4 XXXX COMPLIES WITH FORMAT V. 2.0
HETATM    1  N           1      23.392 -22.185  45.963  0.00  0.00      Ceft N  
HETATM    2  C           1      23.401 -23.455  45.499  0.00  0.00      Ceft C  
HETATM    3  C           1      23.949 -24.405  46.300  0.00  0.00      Ceft C  
HETATM    4  C           1      24.495 -24.118  47.694  0.00  0.00      Ceft C  
HETATM    5  S           1      23.736 -22.673  48.497  0.00  0.00      Ceft S  
HETATM    6  C           1      24.132 -21.615  47.094  0.00  0.00      Ceft C  
HETATM    7  C           1      23.269 -20.307  46.946  0.00  0.00      Ceft C  
HETATM    8  C           1      22.649 -21.059  45.763  0.00  0.00      Ceft C  
HETATM    9  O           1      21.776 -20.826  44.970  0.00  0.00      Ceft O  
HETATM   10  C           1      22.818 -23.768  44.297  0.00  0.00      Ceft C  
HETATM   11  O           1      23.493 -24.146  43.363  0.00  0.00      Ceft O  
HETATM   12  O           1      21.495 -23.622  44.046  0.00  0.00      Ceft O  
HETATM   13  H           1      21.222 -24.069  43.234  0.00  0.00      Ceft H  
HETATM   14  C           1      24.100 -25.886  45.976  0.00  0.00      Ceft C  
HETATM   15  S           1      25.786 -26.218  45.372  0.00  0.00      Ceft S  
HETATM   16  C           1      26.690 -27.218  46.594  0.00  0.00      Ceft C  
HETATM   17  O           1      27.605 -27.894  46.179  0.00  0.00      Ceft O  
HETATM   18  C           1      26.334 -27.247  47.908  0.00  0.00      Ceft C  
HETATM   19  O           1      25.368 -27.865  48.368  0.00  0.00      Ceft O  
HETATM   20  C           1      25.313 -27.677  49.582  0.00  0.00      Ceft C  
HETATM   21  C           1      26.300 -26.879  50.002  0.00  0.00      Ceft C  
HETATM   22  C           1      26.981 -26.591  48.887  0.00  0.00      Ceft C  
HETATM   23  N           1      23.951 -19.120  46.432  0.00  0.00      Ceft N  
HETATM   24  C           1      24.276 -17.972  47.101  0.00  0.00      Ceft C  
HETATM   25  O           1      24.676 -17.094  46.372  0.00  0.00      Ceft O  
HETATM   26  H           1      24.159 -19.084  45.434  0.00  0.00      Ceft H  
HETATM   27  C           1      24.177 -17.786  48.458  0.00  0.00      Ceft C  
HETATM   28  N           1      25.111 -18.270  49.169  0.00  0.00      Ceft N  
HETATM   29  O           1      25.180 -18.231  50.485  0.00  0.00      Ceft O  
HETATM   30  C           1      25.167 -19.488  51.118  0.00  0.00      Ceft C  
HETATM   31  C           1      23.112 -17.118  48.978  0.00  0.00      Ceft C  
HETATM   32  N           1      22.031 -17.663  49.356  0.00  0.00      Ceft N  
HETATM   33  C           1      21.202 -16.830  49.816  0.00  0.00      Ceft C  
HETATM   34  S           1      21.664 -15.447  49.802  0.00  0.00      Ceft S  
HETATM   35  N           1      20.058 -17.105  50.279  0.00  0.00      Ceft N  
HETATM   36  C           1      22.961 -15.800  49.220  0.00  0.00      Ceft C  
HETATM   37  H           1      19.730 -18.102  50.304  0.00  0.00      Ceft H  
HETATM   38  H           1      19.422 -16.356  50.649  0.00  0.00      Ceft H  
