# Supplementary material for: Simultaneous molecular docking of different ligands to His6-tagged organophosphorus hydrolase as an effective tool for assessing their effect on the enzyme
Source: PeerJ. 2019 Sep 12;7:e7684. doi: 10.7717/peerj.7684 (PMC6745196; doi:10.7717/peerj.7684)
Supplement: File S1 — XYZ coordinates of antibiotics (puromycin and ceftiofur) and AHLs (C4-, C8- and C12-HSL) docked to the surface of His6-OPH. [file peerj-07-7684-s004.zip › PDB files/Ceftiofur/Ceftiofur_out_10_5_model6.pdb]

REMARK   4 XXXX COMPLIES WITH FORMAT V. 2.0
HETATM    1  N           1      23.440 -22.269  45.877  0.00  0.00      Ceft N  
HETATM    2  C           1      23.501 -23.519  45.364  0.00  0.00      Ceft C  
HETATM    3  C           1      24.119 -24.468  46.112  0.00  0.00      Ceft C  
HETATM    4  C           1      24.688 -24.205  47.502  0.00  0.00      Ceft C  
HETATM    5  S           1      23.879 -22.832  48.380  0.00  0.00      Ceft S  
HETATM    6  C           1      24.181 -21.704  47.009  0.00  0.00      Ceft C  
HETATM    7  C           1      23.248 -20.438  46.935  0.00  0.00      Ceft C  
HETATM    8  C           1      22.635 -21.176  45.740  0.00  0.00      Ceft C  
HETATM    9  O           1      21.729 -20.960  44.979  0.00  0.00      Ceft O  
HETATM   10  C           1      22.901 -23.817  44.166  0.00  0.00      Ceft C  
HETATM   11  O           1      23.567 -24.142  43.205  0.00  0.00      Ceft O  
HETATM   12  O           1      21.568 -23.712  43.949  0.00  0.00      Ceft O  
HETATM   13  H           1      21.046 -24.043  44.692  0.00  0.00      Ceft H  
HETATM   14  C           1      24.336 -25.926  45.728  0.00  0.00      Ceft C  
HETATM   15  S           1      24.786 -26.894  47.204  0.00  0.00      Ceft S  
HETATM   16  C           1      26.569 -27.256  47.181  0.00  0.00      Ceft C  
HETATM   17  O           1      27.105 -27.300  46.096  0.00  0.00      Ceft O  
HETATM   18  C           1      27.267 -27.514  48.322  0.00  0.00      Ceft C  
HETATM   19  O           1      27.455 -26.706  49.236  0.00  0.00      Ceft O  
HETATM   20  C           1      28.131 -27.242  50.112  0.00  0.00      Ceft C  
HETATM   21  C           1      28.438 -28.503  49.795  0.00  0.00      Ceft C  
HETATM   22  C           1      27.863 -28.686  48.600  0.00  0.00      Ceft C  
HETATM   23  N           1      23.854 -19.199  46.449  0.00  0.00      Ceft N  
HETATM   24  C           1      24.368 -18.163  47.179  0.00  0.00      Ceft C  
HETATM   25  O           1      24.639 -17.195  46.507  0.00  0.00      Ceft O  
HETATM   26  H           1      23.841 -19.023  45.444  0.00  0.00      Ceft H  
HETATM   27  C           1      24.577 -18.172  48.536  0.00  0.00      Ceft C  
HETATM   28  N           1      23.657 -17.676  49.258  0.00  0.00      Ceft N  
HETATM   29  O           1      23.683 -17.557  50.571  0.00  0.00      Ceft O  
HETATM   30  C           1      22.671 -16.744  51.113  0.00  0.00      Ceft C  
HETATM   31  C           1      25.729 -18.688  49.045  0.00  0.00      Ceft C  
HETATM   32  N           1      26.853 -18.100  49.028  0.00  0.00      Ceft N  
HETATM   33  C           1      27.765 -18.780  49.577  0.00  0.00      Ceft C  
HETATM   34  S           1      27.328 -20.072  50.091  0.00  0.00      Ceft S  
HETATM   35  N           1      28.970 -18.424  49.714  0.00  0.00      Ceft N  
HETATM   36  C           1      25.941 -19.865  49.668  0.00  0.00      Ceft C  
HETATM   37  H           1      29.283 -17.487  49.358  0.00  0.00      Ceft H  
HETATM   38  H           1      29.673 -19.045  50.186  0.00  0.00      Ceft H  
