# Supplementary material for: Simultaneous molecular docking of different ligands to His6-tagged organophosphorus hydrolase as an effective tool for assessing their effect on the enzyme
Source: PeerJ. 2019 Sep 12;7:e7684. doi: 10.7717/peerj.7684 (PMC6745196; doi:10.7717/peerj.7684)
Supplement: File S1 — XYZ coordinates of antibiotics (puromycin and ceftiofur) and AHLs (C4-, C8- and C12-HSL) docked to the surface of His6-OPH. [file peerj-07-7684-s004.zip › PDB files/Ceftiofur/Ceftiofur_out_10_5_model7.pdb]

REMARK   4 XXXX COMPLIES WITH FORMAT V. 2.0
HETATM    1  N           1       9.486 -26.089  30.674  0.00  0.00      Ceft N  
HETATM    2  C           1      10.344 -25.043  30.651  0.00  0.00      Ceft C  
HETATM    3  C           1       9.955 -23.905  31.281  0.00  0.00      Ceft C  
HETATM    4  C           1       8.642 -23.774  32.046  0.00  0.00      Ceft C  
HETATM    5  S           1       8.002 -25.353  32.683  0.00  0.00      Ceft S  
HETATM    6  C           1       8.068 -26.104  31.047  0.00  0.00      Ceft C  
HETATM    7  C           1       8.117 -27.677  31.007  0.00  0.00      Ceft C  
HETATM    8  C           1       9.570 -27.447  30.581  0.00  0.00      Ceft C  
HETATM    9  O           1      10.505 -28.158  30.325  0.00  0.00      Ceft O  
HETATM   10  C           1      11.580 -25.163  30.067  0.00  0.00      Ceft C  
HETATM   11  O           1      12.568 -25.354  30.745  0.00  0.00      Ceft O  
HETATM   12  O           1      11.798 -25.017  28.738  0.00  0.00      Ceft O  
HETATM   13  H           1      11.148 -25.491  28.203  0.00  0.00      Ceft H  
HETATM   14  C           1      10.735 -22.600  31.356  0.00  0.00      Ceft C  
HETATM   15  S           1      11.674 -22.530  32.915  0.00  0.00      Ceft S  
HETATM   16  C           1      13.422 -22.167  32.564  0.00  0.00      Ceft C  
HETATM   17  O           1      13.648 -21.329  31.720  0.00  0.00      Ceft O  
HETATM   18  C           1      14.436 -22.834  33.181  0.00  0.00      Ceft C  
HETATM   19  O           1      14.559 -24.062  33.217  0.00  0.00      Ceft O  
HETATM   20  C           1      15.568 -24.346  33.861  0.00  0.00      Ceft C  
HETATM   21  C           1      16.193 -23.251  34.304  0.00  0.00      Ceft C  
HETATM   22  C           1      15.439 -22.241  33.853  0.00  0.00      Ceft C  
HETATM   23  N           1       7.412 -28.331  29.905  0.00  0.00      Ceft N  
HETATM   24  C           1       6.247 -29.048  29.950  0.00  0.00      Ceft C  
HETATM   25  O           1       6.000 -29.620  28.914  0.00  0.00      Ceft O  
HETATM   26  H           1       7.857 -28.333  28.988  0.00  0.00      Ceft H  
HETATM   27  C           1       5.409 -29.139  31.034  0.00  0.00      Ceft C  
HETATM   28  N           1       5.561 -30.149  31.788  0.00  0.00      Ceft N  
HETATM   29  O           1       4.835 -30.436  32.852  0.00  0.00      Ceft O  
HETATM   30  C           1       5.569 -30.632  34.036  0.00  0.00      Ceft C  
HETATM   31  C           1       4.470 -28.179  31.251  0.00  0.00      Ceft C  
HETATM   32  N           1       3.275 -28.227  30.826  0.00  0.00      Ceft N  
HETATM   33  C           1       2.595 -27.222  31.173  0.00  0.00      Ceft C  
HETATM   34  S           1       3.327 -26.242  31.966  0.00  0.00      Ceft S  
HETATM   35  N           1       1.375 -27.027  30.903  0.00  0.00      Ceft N  
HETATM   36  C           1       4.565 -27.024  31.940  0.00  0.00      Ceft C  
HETATM   37  H           1       0.842 -27.740  30.345  0.00  0.00      Ceft H  
HETATM   38  H           1       0.874 -26.165  31.230  0.00  0.00      Ceft H  
