# Supplementary material for: Simultaneous molecular docking of different ligands to His6-tagged organophosphorus hydrolase as an effective tool for assessing their effect on the enzyme
Source: PeerJ. 2019 Sep 12;7:e7684. doi: 10.7717/peerj.7684 (PMC6745196; doi:10.7717/peerj.7684)
Supplement: File S1 — XYZ coordinates of antibiotics (puromycin and ceftiofur) and AHLs (C4-, C8- and C12-HSL) docked to the surface of His6-OPH. [file peerj-07-7684-s004.zip › PDB files/Ceftiofur/Ceftiofur_out_10_5_model8.pdb]

REMARK   4 XXXX COMPLIES WITH FORMAT V. 2.0
HETATM    1  N           1      24.749 -18.184  48.206  0.00  0.00      Ceft N  
HETATM    2  C           1      24.799 -16.842  48.045  0.00  0.00      Ceft C  
HETATM    3  C           1      25.729 -16.164  48.765  0.00  0.00      Ceft C  
HETATM    4  C           1      26.737 -16.842  49.688  0.00  0.00      Ceft C  
HETATM    5  S           1      27.113 -18.561  49.229  0.00  0.00      Ceft S  
HETATM    6  C           1      25.368 -19.007  49.250  0.00  0.00      Ceft C  
HETATM    7  C           1      24.969 -20.284  48.421  0.00  0.00      Ceft C  
HETATM    8  C           1      24.340 -19.258  47.473  0.00  0.00      Ceft C  
HETATM    9  O           1      23.761 -19.315  46.420  0.00  0.00      Ceft O  
HETATM   10  C           1      23.982 -16.212  47.140  0.00  0.00      Ceft C  
HETATM   11  O           1      24.346 -16.038  45.996  0.00  0.00      Ceft O  
HETATM   12  O           1      22.771 -15.694  47.458  0.00  0.00      Ceft O  
HETATM   13  H           1      22.704 -15.460  48.393  0.00  0.00      Ceft H  
HETATM   14  C           1      25.947 -14.657  48.773  0.00  0.00      Ceft C  
HETATM   15  S           1      27.725 -14.289  48.920  0.00  0.00      Ceft S  
HETATM   16  C           1      28.534 -14.513  47.305  0.00  0.00      Ceft C  
HETATM   17  O           1      27.847 -14.939  46.403  0.00  0.00      Ceft O  
HETATM   18  C           1      29.859 -14.259  47.120  0.00  0.00      Ceft C  
HETATM   19  O           1      30.341 -13.684  46.140  0.00  0.00      Ceft O  
HETATM   20  C           1      31.562 -13.624  46.271  0.00  0.00      Ceft C  
HETATM   21  C           1      31.964 -14.191  47.413  0.00  0.00      Ceft C  
HETATM   22  C           1      30.828 -14.616  47.980  0.00  0.00      Ceft C  
HETATM   23  N           1      23.902 -21.120  48.969  0.00  0.00      Ceft N  
HETATM   24  C           1      23.774 -22.481  48.909  0.00  0.00      Ceft C  
HETATM   25  O           1      22.699 -22.876  49.295  0.00  0.00      Ceft O  
HETATM   26  H           1      23.100 -20.654  49.393  0.00  0.00      Ceft H  
HETATM   27  C           1      24.738 -23.352  48.464  0.00  0.00      Ceft C  
HETATM   28  N           1      25.719 -23.562  49.243  0.00  0.00      Ceft N  
HETATM   29  O           1      26.760 -24.330  48.986  0.00  0.00      Ceft O  
HETATM   30  C           1      27.112 -25.217  50.020  0.00  0.00      Ceft C  
HETATM   31  C           1      24.617 -23.935  47.241  0.00  0.00      Ceft C  
HETATM   32  N           1      24.824 -25.164  47.003  0.00  0.00      Ceft N  
HETATM   33  C           1      24.630 -25.463  45.791  0.00  0.00      Ceft C  
HETATM   34  S           1      24.226 -24.343  44.950  0.00  0.00      Ceft S  
HETATM   35  N           1      24.744 -26.618  45.288  0.00  0.00      Ceft N  
HETATM   36  C           1      24.253 -23.391  46.063  0.00  0.00      Ceft C  
HETATM   37  H           1      25.020 -27.428  45.896  0.00  0.00      Ceft H  
HETATM   38  H           1      24.563 -26.791  44.269  0.00  0.00      Ceft H  
