# Supplementary material for: Simultaneous molecular docking of different ligands to His6-tagged organophosphorus hydrolase as an effective tool for assessing their effect on the enzyme
Source: PeerJ. 2019 Sep 12;7:e7684. doi: 10.7717/peerj.7684 (PMC6745196; doi:10.7717/peerj.7684)
Supplement: File S1 — XYZ coordinates of antibiotics (puromycin and ceftiofur) and AHLs (C4-, C8- and C12-HSL) docked to the surface of His6-OPH. [file peerj-07-7684-s004.zip › PDB files/Ceftiofur/Ceftiofur_out_10_5_model9.pdb]

REMARK   4 XXXX COMPLIES WITH FORMAT V. 2.0
HETATM    1  N           1      24.463 -30.568  50.904  0.00  0.00      Ceft N  
HETATM    2  C           1      24.162 -31.866  51.137  0.00  0.00      Ceft C  
HETATM    3  C           1      22.852 -32.181  51.302  0.00  0.00      Ceft C  
HETATM    4  C           1      21.721 -31.164  51.185  0.00  0.00      Ceft C  
HETATM    5  S           1      22.121 -29.740  50.126  0.00  0.00      Ceft S  
HETATM    6  C           1      23.613 -29.385  51.070  0.00  0.00      Ceft C  
HETATM    7  C           1      24.716 -28.539  50.332  0.00  0.00      Ceft C  
HETATM    8  C           1      25.469 -29.873  50.300  0.00  0.00      Ceft C  
HETATM    9  O           1      26.521 -30.246  49.853  0.00  0.00      Ceft O  
HETATM   10  C           1      25.144 -32.825  51.138  0.00  0.00      Ceft C  
HETATM   11  O           1      25.774 -33.063  52.147  0.00  0.00      Ceft O  
HETATM   12  O           1      25.520 -33.514  50.033  0.00  0.00      Ceft O  
HETATM   13  H           1      26.319 -34.037  50.179  0.00  0.00      Ceft H  
HETATM   14  C           1      22.283 -33.560  51.606  0.00  0.00      Ceft C  
HETATM   15  S           1      21.401 -34.200  50.146  0.00  0.00      Ceft S  
HETATM   16  C           1      22.540 -35.182  49.122  0.00  0.00      Ceft C  
HETATM   17  O           1      23.531 -35.616  49.667  0.00  0.00      Ceft O  
HETATM   18  C           1      22.322 -35.388  47.794  0.00  0.00      Ceft C  
HETATM   19  O           1      22.339 -36.488  47.233  0.00  0.00      Ceft O  
HETATM   20  C           1      22.118 -36.331  46.034  0.00  0.00      Ceft C  
HETATM   21  C           1      21.935 -35.042  45.732  0.00  0.00      Ceft C  
HETATM   22  C           1      22.072 -34.411  46.904  0.00  0.00      Ceft C  
HETATM   23  N           1      25.482 -27.597  51.147  0.00  0.00      Ceft N  
HETATM   24  C           1      26.459 -26.727  50.747  0.00  0.00      Ceft C  
HETATM   25  O           1      27.037 -26.202  51.670  0.00  0.00      Ceft O  
HETATM   26  H           1      25.345 -27.619  52.158  0.00  0.00      Ceft H  
HETATM   27  C           1      26.787 -26.444  49.444  0.00  0.00      Ceft C  
HETATM   28  N           1      27.727 -27.126  48.931  0.00  0.00      Ceft N  
HETATM   29  O           1      28.213 -26.981  47.714  0.00  0.00      Ceft O  
HETATM   30  C           1      27.725 -27.900  46.767  0.00  0.00      Ceft C  
HETATM   31  C           1      26.120 -25.467  48.771  0.00  0.00      Ceft C  
HETATM   32  N           1      26.416 -24.234  48.805  0.00  0.00      Ceft N  
HETATM   33  C           1      25.656 -23.531  48.082  0.00  0.00      Ceft C  
HETATM   34  S           1      24.619 -24.283  47.388  0.00  0.00      Ceft S  
HETATM   35  N           1      25.742 -22.280  47.919  0.00  0.00      Ceft N  
HETATM   36  C           1      25.062 -25.565  47.941  0.00  0.00      Ceft C  
HETATM   37  H           1      26.498 -21.739  48.407  0.00  0.00      Ceft H  
HETATM   38  H           1      25.072 -21.763  47.298  0.00  0.00      Ceft H  
