# Supplementary material for: Simultaneous molecular docking of different ligands to His6-tagged organophosphorus hydrolase as an effective tool for assessing their effect on the enzyme
Source: PeerJ. 2019 Sep 12;7:e7684. doi: 10.7717/peerj.7684 (PMC6745196; doi:10.7717/peerj.7684)
Supplement: File S1 — XYZ coordinates of antibiotics (puromycin and ceftiofur) and AHLs (C4-, C8- and C12-HSL) docked to the surface of His6-OPH. [file peerj-07-7684-s004.zip › PDB files/Ceftiofur/Ceftiofur_out_7_5_model1.pdb]

REMARK   4 XXXX COMPLIES WITH FORMAT V. 2.0
HETATM    1  N           1       7.783 -27.918  30.931  0.00  0.00      Ceft N  
HETATM    2  C           1       8.907 -27.210  30.674  0.00  0.00      Ceft C  
HETATM    3  C           1       9.485 -26.561  31.718  0.00  0.00      Ceft C  
HETATM    4  C           1       8.963 -26.638  33.149  0.00  0.00      Ceft C  
HETATM    5  S           1       8.032 -28.157  33.511  0.00  0.00      Ceft S  
HETATM    6  C           1       6.924 -27.877  32.119  0.00  0.00      Ceft C  
HETATM    7  C           1       6.171 -29.144  31.566  0.00  0.00      Ceft C  
HETATM    8  C           1       7.135 -28.986  30.385  0.00  0.00      Ceft C  
HETATM    9  O           1       7.343 -29.594  29.370  0.00  0.00      Ceft O  
HETATM   10  C           1       9.466 -27.210  29.421  0.00  0.00      Ceft C  
HETATM   11  O           1       9.257 -26.296  28.651  0.00  0.00      Ceft O  
HETATM   12  O           1      10.218 -28.227  28.937  0.00  0.00      Ceft O  
HETATM   13  H           1      11.161 -28.016  28.924  0.00  0.00      Ceft H  
HETATM   14  C           1      10.727 -25.682  31.662  0.00  0.00      Ceft C  
HETATM   15  S           1      11.920 -26.217  32.930  0.00  0.00      Ceft S  
HETATM   16  C           1      13.432 -25.210  32.815  0.00  0.00      Ceft C  
HETATM   17  O           1      13.327 -24.125  32.289  0.00  0.00      Ceft O  
HETATM   18  C           1      14.637 -25.666  33.255  0.00  0.00      Ceft C  
HETATM   19  O           1      14.918 -26.852  33.453  0.00  0.00      Ceft O  
HETATM   20  C           1      16.077 -26.927  33.857  0.00  0.00      Ceft C  
HETATM   21  C           1      16.646 -25.721  33.949  0.00  0.00      Ceft C  
HETATM   22  C           1      15.687 -24.878  33.549  0.00  0.00      Ceft C  
HETATM   23  N           1       4.808 -28.941  31.077  0.00  0.00      Ceft N  
HETATM   24  C           1       3.629 -29.151  31.739  0.00  0.00      Ceft C  
HETATM   25  O           1       2.659 -29.066  31.023  0.00  0.00      Ceft O  
HETATM   26  H           1       4.685 -28.677  30.100  0.00  0.00      Ceft H  
HETATM   27  C           1       3.506 -29.433  33.078  0.00  0.00      Ceft C  
HETATM   28  N           1       3.476 -30.660  33.402  0.00  0.00      Ceft N  
HETATM   29  O           1       3.326 -31.134  34.623  0.00  0.00      Ceft O  
HETATM   30  C           1       4.516 -31.546  35.250  0.00  0.00      Ceft C  
HETATM   31  C           1       3.416 -28.419  33.981  0.00  0.00      Ceft C  
HETATM   32  N           1       4.394 -27.943  34.633  0.00  0.00      Ceft N  
HETATM   33  C           1       4.054 -26.996  35.397  0.00  0.00      Ceft C  
HETATM   34  S           1       2.632 -26.675  35.364  0.00  0.00      Ceft S  
HETATM   35  N           1       4.831 -26.333  36.142  0.00  0.00      Ceft N  
HETATM   36  C           1       2.338 -27.706  34.366  0.00  0.00      Ceft C  
HETATM   37  H           1       5.857 -26.553  36.155  0.00  0.00      Ceft H  
HETATM   38  H           1       4.474 -25.555  36.750  0.00  0.00      Ceft H  
