# Supplementary material for: Simultaneous molecular docking of different ligands to His6-tagged organophosphorus hydrolase as an effective tool for assessing their effect on the enzyme
Source: PeerJ. 2019 Sep 12;7:e7684. doi: 10.7717/peerj.7684 (PMC6745196; doi:10.7717/peerj.7684)
Supplement: File S1 — XYZ coordinates of antibiotics (puromycin and ceftiofur) and AHLs (C4-, C8- and C12-HSL) docked to the surface of His6-OPH. [file peerj-07-7684-s004.zip › PDB files/Ceftiofur/Ceftiofur_out_7_5_model10.pdb]

REMARK   4 XXXX COMPLIES WITH FORMAT V. 2.0
HETATM    1  N           1      18.461 -15.066  24.887  0.00  0.00      Ceft N  
HETATM    2  C           1      19.059 -13.897  25.213  0.00  0.00      Ceft C  
HETATM    3  C           1      18.692 -12.794  24.511  0.00  0.00      Ceft C  
HETATM    4  C           1      17.616 -12.805  23.430  0.00  0.00      Ceft C  
HETATM    5  S           1      16.382 -14.125  23.634  0.00  0.00      Ceft S  
HETATM    6  C           1      17.663 -15.389  23.700  0.00  0.00      Ceft C  
HETATM    7  C           1      17.263 -16.747  24.389  0.00  0.00      Ceft C  
HETATM    8  C           1      18.183 -16.247  25.509  0.00  0.00      Ceft C  
HETATM    9  O           1      18.510 -16.661  26.589  0.00  0.00      Ceft O  
HETATM   10  C           1      19.950 -13.831  26.255  0.00  0.00      Ceft C  
HETATM   11  O           1      21.004 -14.429  26.206  0.00  0.00      Ceft O  
HETATM   12  O           1      19.703 -13.167  27.410  0.00  0.00      Ceft O  
HETATM   13  H           1      19.360 -13.746  28.103  0.00  0.00      Ceft H  
HETATM   14  C           1      19.250 -11.388  24.677  0.00  0.00      Ceft C  
HETATM   15  S           1      18.035 -10.338  25.537  0.00  0.00      Ceft S  
HETATM   16  C           1      18.618  -9.978  27.223  0.00  0.00      Ceft C  
HETATM   17  O           1      18.327 -10.777  28.085  0.00  0.00      Ceft O  
HETATM   18  C           1      19.309  -8.843  27.520  0.00  0.00      Ceft C  
HETATM   19  O           1      19.409  -7.859  26.781  0.00  0.00      Ceft O  
HETATM   20  C           1      20.107  -7.011  27.335  0.00  0.00      Ceft C  
HETATM   21  C           1      20.523  -7.424  28.536  0.00  0.00      Ceft C  
HETATM   22  C           1      19.993  -8.646  28.661  0.00  0.00      Ceft C  
HETATM   23  N           1      17.842 -17.968  23.829  0.00  0.00      Ceft N  
HETATM   24  C           1      17.232 -18.918  23.057  0.00  0.00      Ceft C  
HETATM   25  O           1      17.912 -19.904  22.890  0.00  0.00      Ceft O  
HETATM   26  H           1      18.799 -18.205  24.088  0.00  0.00      Ceft H  
HETATM   27  C           1      15.980 -18.812  22.504  0.00  0.00      Ceft C  
HETATM   28  N           1      15.072 -19.545  23.004  0.00  0.00      Ceft N  
HETATM   29  O           1      13.821 -19.616  22.591  0.00  0.00      Ceft O  
HETATM   30  C           1      12.855 -19.574  23.614  0.00  0.00      Ceft C  
HETATM   31  C           1      15.764 -17.959  21.466  0.00  0.00      Ceft C  
HETATM   32  N           1      16.268 -18.086  20.308  0.00  0.00      Ceft N  
HETATM   33  C           1      15.902 -17.173  19.516  0.00  0.00      Ceft C  
HETATM   34  S           1      15.004 -16.188  20.104  0.00  0.00      Ceft S  
HETATM   35  N           1      16.238 -17.072  18.301  0.00  0.00      Ceft N  
HETATM   36  C           1      14.998 -16.851  21.410  0.00  0.00      Ceft C  
HETATM   37  H           1      16.873 -17.790  17.873  0.00  0.00      Ceft H  
HETATM   38  H           1      15.891 -16.283  17.702  0.00  0.00      Ceft H  
