# Supplementary material for: Simultaneous molecular docking of different ligands to His6-tagged organophosphorus hydrolase as an effective tool for assessing their effect on the enzyme
Source: PeerJ. 2019 Sep 12;7:e7684. doi: 10.7717/peerj.7684 (PMC6745196; doi:10.7717/peerj.7684)
Supplement: File S1 — XYZ coordinates of antibiotics (puromycin and ceftiofur) and AHLs (C4-, C8- and C12-HSL) docked to the surface of His6-OPH. [file peerj-07-7684-s004.zip › PDB files/Ceftiofur/Ceftiofur_out_7_5_model11.pdb]

REMARK   4 XXXX COMPLIES WITH FORMAT V. 2.0
HETATM    1  N           1       9.363 -26.093  30.701  0.00  0.00      Ceft N  
HETATM    2  C           1      10.166 -25.008  30.611  0.00  0.00      Ceft C  
HETATM    3  C           1       9.742 -23.870  31.219  0.00  0.00      Ceft C  
HETATM    4  C           1       8.453 -23.778  32.029  0.00  0.00      Ceft C  
HETATM    5  S           1       7.917 -25.365  32.738  0.00  0.00      Ceft S  
HETATM    6  C           1       7.962 -26.166  31.126  0.00  0.00      Ceft C  
HETATM    7  C           1       8.089 -27.734  31.134  0.00  0.00      Ceft C  
HETATM    8  C           1       9.513 -27.447  30.647  0.00  0.00      Ceft C  
HETATM    9  O           1      10.473 -28.120  30.380  0.00  0.00      Ceft O  
HETATM   10  C           1      11.385 -25.085  29.986  0.00  0.00      Ceft C  
HETATM   11  O           1      11.515 -24.715  28.838  0.00  0.00      Ceft O  
HETATM   12  O           1      12.488 -25.624  30.560  0.00  0.00      Ceft O  
HETATM   13  H           1      12.866 -26.340  30.033  0.00  0.00      Ceft H  
HETATM   14  C           1      10.457 -22.525  31.224  0.00  0.00      Ceft C  
HETATM   15  S           1      10.606 -21.910  32.932  0.00  0.00      Ceft S  
HETATM   16  C           1      11.524 -23.113  33.941  0.00  0.00      Ceft C  
HETATM   17  O           1      10.944 -23.585  34.894  0.00  0.00      Ceft O  
HETATM   18  C           1      12.819 -23.440  33.673  0.00  0.00      Ceft C  
HETATM   19  O           1      13.196 -24.518  33.203  0.00  0.00      Ceft O  
HETATM   20  C           1      14.421 -24.501  33.094  0.00  0.00      Ceft C  
HETATM   21  C           1      14.937 -23.342  33.514  0.00  0.00      Ceft C  
HETATM   22  C           1      13.870 -22.633  33.902  0.00  0.00      Ceft C  
HETATM   23  N           1       7.380 -28.460  30.081  0.00  0.00      Ceft N  
HETATM   24  C           1       6.256 -29.232  30.192  0.00  0.00      Ceft C  
HETATM   25  O           1       6.001 -29.850  29.185  0.00  0.00      Ceft O  
HETATM   26  H           1       7.791 -28.470  29.148  0.00  0.00      Ceft H  
HETATM   27  C           1       5.464 -29.329  31.310  0.00  0.00      Ceft C  
HETATM   28  N           1       5.951 -29.955  32.302  0.00  0.00      Ceft N  
HETATM   29  O           1       5.338 -30.188  33.446  0.00  0.00      Ceft O  
HETATM   30  C           1       5.341 -31.534  33.857  0.00  0.00      Ceft C  
HETATM   31  C           1       4.220 -28.778  31.313  0.00  0.00      Ceft C  
HETATM   32  N           1       3.136 -29.437  31.280  0.00  0.00      Ceft N  
HETATM   33  C           1       2.115 -28.695  31.308  0.00  0.00      Ceft C  
HETATM   34  S           1       2.407 -27.268  31.361  0.00  0.00      Ceft S  
HETATM   35  N           1       0.914 -29.091  31.306  0.00  0.00      Ceft N  
HETATM   36  C           1       3.856 -27.480  31.366  0.00  0.00      Ceft C  
HETATM   37  H           1       0.703 -30.119  31.283  0.00  0.00      Ceft H  
HETATM   38  H           1       0.114 -28.412  31.333  0.00  0.00      Ceft H  
