# Supplementary material for: Simultaneous molecular docking of different ligands to His6-tagged organophosphorus hydrolase as an effective tool for assessing their effect on the enzyme
Source: PeerJ. 2019 Sep 12;7:e7684. doi: 10.7717/peerj.7684 (PMC6745196; doi:10.7717/peerj.7684)
Supplement: File S1 — XYZ coordinates of antibiotics (puromycin and ceftiofur) and AHLs (C4-, C8- and C12-HSL) docked to the surface of His6-OPH. [file peerj-07-7684-s004.zip › PDB files/Ceftiofur/Ceftiofur_out_7_5_model12.pdb]

REMARK   4 XXXX COMPLIES WITH FORMAT V. 2.0
HETATM    1  N           1      13.872 -47.710  13.284  0.00  0.00      Ceft N  
HETATM    2  C           1      13.600 -48.253  14.493  0.00  0.00      Ceft C  
HETATM    3  C           1      12.372 -48.808  14.662  0.00  0.00      Ceft C  
HETATM    4  C           1      11.327 -48.892  13.555  0.00  0.00      Ceft C  
HETATM    5  S           1      12.031 -48.898  11.878  0.00  0.00      Ceft S  
HETATM    6  C           1      12.945 -47.379  12.197  0.00  0.00      Ceft C  
HETATM    7  C           1      14.191 -47.113  11.272  0.00  0.00      Ceft C  
HETATM    8  C           1      14.984 -47.447  12.539  0.00  0.00      Ceft C  
HETATM    9  O           1      16.151 -47.540  12.813  0.00  0.00      Ceft O  
HETATM   10  C           1      14.557 -48.294  15.475  0.00  0.00      Ceft C  
HETATM   11  O           1      14.538 -47.496  16.389  0.00  0.00      Ceft O  
HETATM   12  O           1      15.600 -49.158  15.469  0.00  0.00      Ceft O  
HETATM   13  H           1      16.451 -48.710  15.562  0.00  0.00      Ceft H  
HETATM   14  C           1      11.834 -49.444  15.937  0.00  0.00      Ceft C  
HETATM   15  S           1      12.316 -51.199  16.003  0.00  0.00      Ceft S  
HETATM   16  C           1      12.275 -51.784  17.726  0.00  0.00      Ceft C  
HETATM   17  O           1      13.299 -52.252  18.170  0.00  0.00      Ceft O  
HETATM   18  C           1      11.137 -51.743  18.474  0.00  0.00      Ceft C  
HETATM   19  O           1       9.998 -51.952  18.046  0.00  0.00      Ceft O  
HETATM   20  C           1       9.194 -51.827  18.967  0.00  0.00      Ceft C  
HETATM   21  C           1       9.804 -51.511  20.114  0.00  0.00      Ceft C  
HETATM   22  C           1      11.101 -51.453  19.786  0.00  0.00      Ceft C  
HETATM   23  N           1      14.461 -45.721  10.913  0.00  0.00      Ceft N  
HETATM   24  C           1      15.318 -45.241   9.961  0.00  0.00      Ceft C  
HETATM   25  O           1      15.465 -44.042  10.012  0.00  0.00      Ceft O  
HETATM   26  H           1      14.026 -44.990  11.475  0.00  0.00      Ceft H  
HETATM   27  C           1      15.969 -46.001   9.020  0.00  0.00      Ceft C  
HETATM   28  N           1      15.359 -46.194   7.923  0.00  0.00      Ceft N  
HETATM   29  O           1      15.796 -46.922   6.913  0.00  0.00      Ceft O  
HETATM   30  C           1      15.107 -48.132   6.713  0.00  0.00      Ceft C  
HETATM   31  C           1      17.200 -46.512   9.290  0.00  0.00      Ceft C  
HETATM   32  N           1      18.282 -45.851   9.253  0.00  0.00      Ceft N  
HETATM   33  C           1      19.289 -46.548   9.560  0.00  0.00      Ceft C  
HETATM   34  S           1      18.987 -47.939   9.875  0.00  0.00      Ceft S  
HETATM   35  N           1      20.482 -46.134   9.623  0.00  0.00      Ceft N  
HETATM   36  C           1      17.549 -47.762   9.658  0.00  0.00      Ceft C  
HETATM   37  H           1      20.699 -45.129   9.411  0.00  0.00      Ceft H  
HETATM   38  H           1      21.270 -46.775   9.889  0.00  0.00      Ceft H  
