# Supplementary material for: Simultaneous molecular docking of different ligands to His6-tagged organophosphorus hydrolase as an effective tool for assessing their effect on the enzyme
Source: PeerJ. 2019 Sep 12;7:e7684. doi: 10.7717/peerj.7684 (PMC6745196; doi:10.7717/peerj.7684)
Supplement: File S1 — XYZ coordinates of antibiotics (puromycin and ceftiofur) and AHLs (C4-, C8- and C12-HSL) docked to the surface of His6-OPH. [file peerj-07-7684-s004.zip › PDB files/Ceftiofur/Ceftiofur_out_7_5_model2.pdb]

REMARK   4 XXXX COMPLIES WITH FORMAT V. 2.0
HETATM    1  N           1      24.864   3.119  18.697  0.00  0.00      Ceft N  
HETATM    2  C           1      25.180   1.967  19.332  0.00  0.00      Ceft C  
HETATM    3  C           1      25.778   0.995  18.596  0.00  0.00      Ceft C  
HETATM    4  C           1      26.152   1.162  17.128  0.00  0.00      Ceft C  
HETATM    5  S           1      26.433   2.890  16.632  0.00  0.00      Ceft S  
HETATM    6  C           1      24.819   3.390  17.257  0.00  0.00      Ceft C  
HETATM    7  C           1      24.649   4.918  17.592  0.00  0.00      Ceft C  
HETATM    8  C           1      24.672   4.424  19.042  0.00  0.00      Ceft C  
HETATM    9  O           1      24.625   4.951  20.121  0.00  0.00      Ceft O  
HETATM   10  C           1      24.959   1.825  20.679  0.00  0.00      Ceft C  
HETATM   11  O           1      23.879   1.460  21.093  0.00  0.00      Ceft O  
HETATM   12  O           1      25.879   2.133  21.625  0.00  0.00      Ceft O  
HETATM   13  H           1      25.479   2.292  22.491  0.00  0.00      Ceft H  
HETATM   14  C           1      26.191  -0.386  19.086  0.00  0.00      Ceft C  
HETATM   15  S           1      25.283  -1.666  18.160  0.00  0.00      Ceft S  
HETATM   16  C           1      25.345  -3.241  19.070  0.00  0.00      Ceft C  
HETATM   17  O           1      24.409  -3.492  19.796  0.00  0.00      Ceft O  
HETATM   18  C           1      26.411  -4.085  18.980  0.00  0.00      Ceft C  
HETATM   19  O           1      27.286  -4.216  19.842  0.00  0.00      Ceft O  
HETATM   20  C           1      28.110  -5.042  19.453  0.00  0.00      Ceft C  
HETATM   21  C           1      27.796  -5.520  18.245  0.00  0.00      Ceft C  
HETATM   22  C           1      26.664  -4.882  17.928  0.00  0.00      Ceft C  
HETATM   23  N           1      23.338   5.510  17.328  0.00  0.00      Ceft N  
HETATM   24  C           1      22.945   6.256  16.251  0.00  0.00      Ceft C  
HETATM   25  O           1      21.854   6.759  16.392  0.00  0.00      Ceft O  
HETATM   26  H           1      22.625   5.435  18.054  0.00  0.00      Ceft H  
HETATM   27  C           1      23.676   6.445  15.103  0.00  0.00      Ceft C  
HETATM   28  N           1      24.459   7.444  15.084  0.00  0.00      Ceft N  
HETATM   29  O           1      25.213   7.817  14.069  0.00  0.00      Ceft O  
HETATM   30  C           1      26.562   7.427  14.158  0.00  0.00      Ceft C  
HETATM   31  C           1      23.534   5.587  14.057  0.00  0.00      Ceft C  
HETATM   32  N           1      24.043   4.427  13.999  0.00  0.00      Ceft N  
HETATM   33  C           1      23.753   3.822  12.929  0.00  0.00      Ceft C  
HETATM   34  S           1      22.916   4.585  12.011  0.00  0.00      Ceft S  
HETATM   35  N           1      24.111   2.648  12.624  0.00  0.00      Ceft N  
HETATM   36  C           1      22.847   5.742  12.907  0.00  0.00      Ceft C  
HETATM   37  H           1      24.701   2.091  13.291  0.00  0.00      Ceft H  
HETATM   38  H           1      23.827   2.209  11.714  0.00  0.00      Ceft H  
