# Supplementary material for: Simultaneous molecular docking of different ligands to His6-tagged organophosphorus hydrolase as an effective tool for assessing their effect on the enzyme
Source: PeerJ. 2019 Sep 12;7:e7684. doi: 10.7717/peerj.7684 (PMC6745196; doi:10.7717/peerj.7684)
Supplement: File S1 — XYZ coordinates of antibiotics (puromycin and ceftiofur) and AHLs (C4-, C8- and C12-HSL) docked to the surface of His6-OPH. [file peerj-07-7684-s004.zip › PDB files/Ceftiofur/Ceftiofur_out_7_5_model3.pdb]

REMARK   4 XXXX COMPLIES WITH FORMAT V. 2.0
HETATM    1  N           1       9.459 -25.949  30.645  0.00  0.00      Ceft N  
HETATM    2  C           1      10.200 -24.822  30.533  0.00  0.00      Ceft C  
HETATM    3  C           1       9.648 -23.668  30.990  0.00  0.00      Ceft C  
HETATM    4  C           1       8.280 -23.597  31.660  0.00  0.00      Ceft C  
HETATM    5  S           1       7.771 -25.150  32.458  0.00  0.00      Ceft S  
HETATM    6  C           1       8.029 -26.082  30.939  0.00  0.00      Ceft C  
HETATM    7  C           1       8.249 -27.631  31.105  0.00  0.00      Ceft C  
HETATM    8  C           1       9.695 -27.289  30.732  0.00  0.00      Ceft C  
HETATM    9  O           1      10.716 -27.914  30.621  0.00  0.00      Ceft O  
HETATM   10  C           1      11.479 -24.869  30.038  0.00  0.00      Ceft C  
HETATM   11  O           1      11.702 -24.595  28.878  0.00  0.00      Ceft O  
HETATM   12  O           1      12.549 -25.272  30.764  0.00  0.00      Ceft O  
HETATM   13  H           1      12.304 -25.564  31.652  0.00  0.00      Ceft H  
HETATM   14  C           1      10.277 -22.282  30.939  0.00  0.00      Ceft C  
HETATM   15  S           1      10.610 -21.692  32.629  0.00  0.00      Ceft S  
HETATM   16  C           1      11.429 -23.004  33.588  0.00  0.00      Ceft C  
HETATM   17  O           1      10.722 -23.693  34.288  0.00  0.00      Ceft O  
HETATM   18  C           1      12.779 -23.182  33.561  0.00  0.00      Ceft C  
HETATM   19  O           1      13.349 -24.266  33.405  0.00  0.00      Ceft O  
HETATM   20  C           1      14.565 -24.089  33.443  0.00  0.00      Ceft C  
HETATM   21  C           1      14.870 -22.802  33.637  0.00  0.00      Ceft C  
HETATM   22  C           1      13.679 -22.196  33.717  0.00  0.00      Ceft C  
HETATM   23  N           1       7.696 -28.492  30.060  0.00  0.00      Ceft N  
HETATM   24  C           1       6.538 -29.219  30.085  0.00  0.00      Ceft C  
HETATM   25  O           1       6.429 -29.975  29.148  0.00  0.00      Ceft O  
HETATM   26  H           1       8.257 -28.648  29.222  0.00  0.00      Ceft H  
HETATM   27  C           1       5.566 -29.136  31.051  0.00  0.00      Ceft C  
HETATM   28  N           1       4.509 -28.501  30.744  0.00  0.00      Ceft N  
HETATM   29  O           1       3.482 -28.278  31.540  0.00  0.00      Ceft O  
HETATM   30  C           1       2.860 -27.027  31.370  0.00  0.00      Ceft C  
HETATM   31  C           1       5.765 -29.709  32.269  0.00  0.00      Ceft C  
HETATM   32  N           1       6.677 -29.376  33.085  0.00  0.00      Ceft N  
HETATM   33  C           1       6.643 -30.048  34.153  0.00  0.00      Ceft C  
HETATM   34  S           1       5.583 -31.047  34.205  0.00  0.00      Ceft S  
HETATM   35  N           1       7.422 -29.907  35.139  0.00  0.00      Ceft N  
HETATM   36  C           1       5.075 -30.696  32.876  0.00  0.00      Ceft C  
HETATM   37  H           1       8.177 -29.177  35.110  0.00  0.00      Ceft H  
HETATM   38  H           1       7.330 -30.503  35.998  0.00  0.00      Ceft H  
