# Supplementary material for: Simultaneous molecular docking of different ligands to His6-tagged organophosphorus hydrolase as an effective tool for assessing their effect on the enzyme
Source: PeerJ. 2019 Sep 12;7:e7684. doi: 10.7717/peerj.7684 (PMC6745196; doi:10.7717/peerj.7684)
Supplement: File S1 — XYZ coordinates of antibiotics (puromycin and ceftiofur) and AHLs (C4-, C8- and C12-HSL) docked to the surface of His6-OPH. [file peerj-07-7684-s004.zip › PDB files/Ceftiofur/Ceftiofur_out_7_5_model4.pdb]

REMARK   4 XXXX COMPLIES WITH FORMAT V. 2.0
HETATM    1  N           1      25.659   3.044  17.525  0.00  0.00      Ceft N  
HETATM    2  C           1      25.617   1.867  18.191  0.00  0.00      Ceft C  
HETATM    3  C           1      24.805   1.797  19.278  0.00  0.00      Ceft C  
HETATM    4  C           1      23.917   2.947  19.740  0.00  0.00      Ceft C  
HETATM    5  S           1      23.447   4.093  18.408  0.00  0.00      Ceft S  
HETATM    6  C           1      25.169   4.358  17.952  0.00  0.00      Ceft C  
HETATM    7  C           1      25.427   4.882  16.490  0.00  0.00      Ceft C  
HETATM    8  C           1      25.944   3.459  16.258  0.00  0.00      Ceft C  
HETATM    9  O           1      26.375   2.853  15.313  0.00  0.00      Ceft O  
HETATM   10  C           1      26.318   0.778  17.739  0.00  0.00      Ceft C  
HETATM   11  O           1      27.363   0.454  18.262  0.00  0.00      Ceft O  
HETATM   12  O           1      25.944   0.040  16.665  0.00  0.00      Ceft O  
HETATM   13  H           1      26.699  -0.255  16.139  0.00  0.00      Ceft H  
HETATM   14  C           1      24.622   0.596  20.196  0.00  0.00      Ceft C  
HETATM   15  S           1      23.241  -0.432  19.601  0.00  0.00      Ceft S  
HETATM   16  C           1      23.627  -2.191  19.863  0.00  0.00      Ceft C  
HETATM   17  O           1      23.173  -2.709  20.858  0.00  0.00      Ceft O  
HETATM   18  C           1      24.427  -2.889  19.010  0.00  0.00      Ceft C  
HETATM   19  O           1      24.817  -2.483  17.910  0.00  0.00      Ceft O  
HETATM   20  C           1      25.510  -3.353  17.385  0.00  0.00      Ceft C  
HETATM   21  C           1      25.614  -4.435  18.161  0.00  0.00      Ceft C  
HETATM   22  C           1      24.892  -4.128  19.245  0.00  0.00      Ceft C  
HETATM   23  N           1      26.541   5.812  16.309  0.00  0.00      Ceft N  
HETATM   24  C           1      26.698   6.770  15.344  0.00  0.00      Ceft C  
HETATM   25  O           1      27.801   7.265  15.341  0.00  0.00      Ceft O  
HETATM   26  H           1      27.351   5.711  16.919  0.00  0.00      Ceft H  
HETATM   27  C           1      25.734   7.165  14.450  0.00  0.00      Ceft C  
HETATM   28  N           1      25.900   6.812  13.241  0.00  0.00      Ceft N  
HETATM   29  O           1      25.111   7.122  12.230  0.00  0.00      Ceft O  
HETATM   30  C           1      24.206   6.113  11.853  0.00  0.00      Ceft C  
HETATM   31  C           1      24.674   7.904  14.873  0.00  0.00      Ceft C  
HETATM   32  N           1      24.650   9.171  14.925  0.00  0.00      Ceft N  
HETATM   33  C           1      23.544   9.620  15.338  0.00  0.00      Ceft C  
HETATM   34  S           1      22.561   8.595  15.667  0.00  0.00      Ceft S  
HETATM   35  N           1      23.245  10.842  15.466  0.00  0.00      Ceft N  
HETATM   36  C           1      23.459   7.498  15.298  0.00  0.00      Ceft C  
HETATM   37  H           1      23.947  11.581  15.215  0.00  0.00      Ceft H  
HETATM   38  H           1      22.301  11.140  15.815  0.00  0.00      Ceft H  
