# Supplementary material for: Simultaneous molecular docking of different ligands to His6-tagged organophosphorus hydrolase as an effective tool for assessing their effect on the enzyme
Source: PeerJ. 2019 Sep 12;7:e7684. doi: 10.7717/peerj.7684 (PMC6745196; doi:10.7717/peerj.7684)
Supplement: File S1 — XYZ coordinates of antibiotics (puromycin and ceftiofur) and AHLs (C4-, C8- and C12-HSL) docked to the surface of His6-OPH. [file peerj-07-7684-s004.zip › PDB files/Ceftiofur/Ceftiofur_out_7_5_model5.pdb]

REMARK   4 XXXX COMPLIES WITH FORMAT V. 2.0
HETATM    1  N           1      36.259 -18.459  10.429  0.00  0.00      Ceft N  
HETATM    2  C           1      35.343 -19.440  10.257  0.00  0.00      Ceft C  
HETATM    3  C           1      35.810 -20.696  10.039  0.00  0.00      Ceft C  
HETATM    4  C           1      37.293 -21.053  10.034  0.00  0.00      Ceft C  
HETATM    5  S           1      38.323 -19.929  11.027  0.00  0.00      Ceft S  
HETATM    6  C           1      37.698 -18.488  10.146  0.00  0.00      Ceft C  
HETATM    7  C           1      37.829 -17.108  10.893  0.00  0.00      Ceft C  
HETATM    8  C           1      36.311 -17.244  11.045  0.00  0.00      Ceft C  
HETATM    9  O           1      35.447 -16.594  11.571  0.00  0.00      Ceft O  
HETATM   10  C           1      34.001 -19.174  10.366  0.00  0.00      Ceft C  
HETATM   11  O           1      33.310 -19.065   9.375  0.00  0.00      Ceft O  
HETATM   12  O           1      33.375 -18.955  11.548  0.00  0.00      Ceft O  
HETATM   13  H           1      32.436 -19.178  11.514  0.00  0.00      Ceft H  
HETATM   14  C           1      34.973 -21.943   9.787  0.00  0.00      Ceft C  
HETATM   15  S           1      34.111 -22.428  11.316  0.00  0.00      Ceft S  
HETATM   16  C           1      35.329 -22.831  12.606  0.00  0.00      Ceft C  
HETATM   17  O           1      35.678 -21.927  13.332  0.00  0.00      Ceft O  
HETATM   18  C           1      35.864 -24.078  12.729  0.00  0.00      Ceft C  
HETATM   19  O           1      36.243 -24.586  13.788  0.00  0.00      Ceft O  
HETATM   20  C           1      36.685 -25.710  13.558  0.00  0.00      Ceft C  
HETATM   21  C           1      36.614 -26.011  12.258  0.00  0.00      Ceft C  
HETATM   22  C           1      36.067 -24.922  11.703  0.00  0.00      Ceft C  
HETATM   23  N           1      38.107 -15.934  10.067  0.00  0.00      Ceft N  
HETATM   24  C           1      38.536 -14.698  10.466  0.00  0.00      Ceft C  
HETATM   25  O           1      38.507 -13.875   9.581  0.00  0.00      Ceft O  
HETATM   26  H           1      37.894 -15.990   9.071  0.00  0.00      Ceft H  
HETATM   27  C           1      38.965 -14.374  11.729  0.00  0.00      Ceft C  
HETATM   28  N           1      40.179 -14.630  12.002  0.00  0.00      Ceft N  
HETATM   29  O           1      40.770 -14.430  13.164  0.00  0.00      Ceft O  
HETATM   30  C           1      41.887 -13.575  13.122  0.00  0.00      Ceft C  
HETATM   31  C           1      38.102 -13.816  12.620  0.00  0.00      Ceft C  
HETATM   32  N           1      37.000 -13.267  12.313  0.00  0.00      Ceft N  
HETATM   33  C           1      36.372 -12.839  13.321  0.00  0.00      Ceft C  
HETATM   34  S           1      37.049 -13.061  14.593  0.00  0.00      Ceft S  
HETATM   35  N           1      35.243 -12.271  13.302  0.00  0.00      Ceft N  
HETATM   36  C           1      38.190 -13.731  13.963  0.00  0.00      Ceft C  
HETATM   37  H           1      34.748 -12.123  12.388  0.00  0.00      Ceft H  
HETATM   38  H           1      34.780 -11.943  14.185  0.00  0.00      Ceft H  
