# Supplementary material for: Simultaneous molecular docking of different ligands to His6-tagged organophosphorus hydrolase as an effective tool for assessing their effect on the enzyme
Source: PeerJ. 2019 Sep 12;7:e7684. doi: 10.7717/peerj.7684 (PMC6745196; doi:10.7717/peerj.7684)
Supplement: File S1 — XYZ coordinates of antibiotics (puromycin and ceftiofur) and AHLs (C4-, C8- and C12-HSL) docked to the surface of His6-OPH. [file peerj-07-7684-s004.zip › PDB files/Ceftiofur/Ceftiofur_out_7_5_model6.pdb]

REMARK   4 XXXX COMPLIES WITH FORMAT V. 2.0
HETATM    1  N           1      23.439 -22.166  46.005  0.00  0.00      Ceft N  
HETATM    2  C           1      23.439 -23.442  45.555  0.00  0.00      Ceft C  
HETATM    3  C           1      23.981 -24.387  46.366  0.00  0.00      Ceft C  
HETATM    4  C           1      24.530 -24.088  47.756  0.00  0.00      Ceft C  
HETATM    5  S           1      23.782 -22.629  48.544  0.00  0.00      Ceft S  
HETATM    6  C           1      24.184 -21.590  47.129  0.00  0.00      Ceft C  
HETATM    7  C           1      23.330 -20.277  46.968  0.00  0.00      Ceft C  
HETATM    8  C           1      22.704 -21.037  45.793  0.00  0.00      Ceft C  
HETATM    9  O           1      21.832 -20.807  44.998  0.00  0.00      Ceft O  
HETATM   10  C           1      22.853 -23.764  44.357  0.00  0.00      Ceft C  
HETATM   11  O           1      23.529 -24.122  43.415  0.00  0.00      Ceft O  
HETATM   12  O           1      21.524 -23.649  44.118  0.00  0.00      Ceft O  
HETATM   13  H           1      21.030 -24.431  44.396  0.00  0.00      Ceft H  
HETATM   14  C           1      24.121 -25.872  46.058  0.00  0.00      Ceft C  
HETATM   15  S           1      25.785 -26.212  45.399  0.00  0.00      Ceft S  
HETATM   16  C           1      26.740 -27.176  46.611  0.00  0.00      Ceft C  
HETATM   17  O           1      27.554 -27.957  46.171  0.00  0.00      Ceft O  
HETATM   18  C           1      26.525 -27.065  47.951  0.00  0.00      Ceft C  
HETATM   19  O           1      27.136 -26.304  48.708  0.00  0.00      Ceft O  
HETATM   20  C           1      26.715 -26.454  49.853  0.00  0.00      Ceft C  
HETATM   21  C           1      25.750 -27.377  49.907  0.00  0.00      Ceft C  
HETATM   22  C           1      25.623 -27.786  48.639  0.00  0.00      Ceft C  
HETATM   23  N           1      24.020 -19.101  46.440  0.00  0.00      Ceft N  
HETATM   24  C           1      24.263 -17.908  47.064  0.00  0.00      Ceft C  
HETATM   25  O           1      24.697 -17.060  46.319  0.00  0.00      Ceft O  
HETATM   26  H           1      24.305 -19.114  45.460  0.00  0.00      Ceft H  
HETATM   27  C           1      24.054 -17.650  48.397  0.00  0.00      Ceft C  
HETATM   28  N           1      24.968 -18.018  49.199  0.00  0.00      Ceft N  
HETATM   29  O           1      24.940 -17.895  50.511  0.00  0.00      Ceft O  
HETATM   30  C           1      25.210 -19.078  51.224  0.00  0.00      Ceft C  
HETATM   31  C           1      22.908 -17.038  48.800  0.00  0.00      Ceft C  
HETATM   32  N           1      21.944 -17.620  49.384  0.00  0.00      Ceft N  
HETATM   33  C           1      21.001 -16.830  49.671  0.00  0.00      Ceft C  
HETATM   34  S           1      21.227 -15.448  49.264  0.00  0.00      Ceft S  
HETATM   35  N           1      19.933 -17.142  50.271  0.00  0.00      Ceft N  
HETATM   36  C           1      22.547 -15.742  48.702  0.00  0.00      Ceft C  
HETATM   37  H           1      19.777 -18.134  50.578  0.00  0.00      Ceft H  
HETATM   38  H           1      19.193 -16.427  50.477  0.00  0.00      Ceft H  
