# Supplementary material for: Simultaneous molecular docking of different ligands to His6-tagged organophosphorus hydrolase as an effective tool for assessing their effect on the enzyme
Source: PeerJ. 2019 Sep 12;7:e7684. doi: 10.7717/peerj.7684 (PMC6745196; doi:10.7717/peerj.7684)
Supplement: File S1 — XYZ coordinates of antibiotics (puromycin and ceftiofur) and AHLs (C4-, C8- and C12-HSL) docked to the surface of His6-OPH. [file peerj-07-7684-s004.zip › PDB files/Ceftiofur/Ceftiofur_out_7_5_model7.pdb]

REMARK   4 XXXX COMPLIES WITH FORMAT V. 2.0
HETATM    1  N           1      23.400 -22.208  45.954  0.00  0.00      Ceft N  
HETATM    2  C           1      23.419 -23.475  45.479  0.00  0.00      Ceft C  
HETATM    3  C           1      23.952 -24.432  46.282  0.00  0.00      Ceft C  
HETATM    4  C           1      24.470 -24.155  47.690  0.00  0.00      Ceft C  
HETATM    5  S           1      23.695 -22.717  48.489  0.00  0.00      Ceft S  
HETATM    6  C           1      24.118 -21.648  47.103  0.00  0.00      Ceft C  
HETATM    7  C           1      23.257 -20.339  46.950  0.00  0.00      Ceft C  
HETATM    8  C           1      22.661 -21.081  45.749  0.00  0.00      Ceft C  
HETATM    9  O           1      21.803 -20.841  44.941  0.00  0.00      Ceft O  
HETATM   10  C           1      22.859 -23.778  44.263  0.00  0.00      Ceft C  
HETATM   11  O           1      23.552 -24.149  43.340  0.00  0.00      Ceft O  
HETATM   12  O           1      21.541 -23.629  43.987  0.00  0.00      Ceft O  
HETATM   13  H           1      21.020 -24.400  44.248  0.00  0.00      Ceft H  
HETATM   14  C           1      24.109 -25.909  45.949  0.00  0.00      Ceft C  
HETATM   15  S           1      25.786 -26.224  45.313  0.00  0.00      Ceft S  
HETATM   16  C           1      26.735 -27.187  46.531  0.00  0.00      Ceft C  
HETATM   17  O           1      27.532 -27.988  46.096  0.00  0.00      Ceft O  
HETATM   18  C           1      26.533 -27.054  47.871  0.00  0.00      Ceft C  
HETATM   19  O           1      27.153 -26.282  48.609  0.00  0.00      Ceft O  
HETATM   20  C           1      26.742 -26.412  49.761  0.00  0.00      Ceft C  
HETATM   21  C           1      25.774 -27.330  49.838  0.00  0.00      Ceft C  
HETATM   22  C           1      25.634 -27.760  48.579  0.00  0.00      Ceft C  
HETATM   23  N           1      23.948 -19.148  46.458  0.00  0.00      Ceft N  
HETATM   24  C           1      24.481 -18.117  47.183  0.00  0.00      Ceft C  
HETATM   25  O           1      24.833 -17.185  46.497  0.00  0.00      Ceft O  
HETATM   26  H           1      23.992 -19.003  45.450  0.00  0.00      Ceft H  
HETATM   27  C           1      24.625 -18.094  48.548  0.00  0.00      Ceft C  
HETATM   28  N           1      23.763 -17.428  49.201  0.00  0.00      Ceft N  
HETATM   29  O           1      23.749 -17.253  50.508  0.00  0.00      Ceft O  
HETATM   30  C           1      23.983 -15.932  50.932  0.00  0.00      Ceft C  
HETATM   31  C           1      25.658 -18.757  49.135  0.00  0.00      Ceft C  
HETATM   32  N           1      26.882 -18.449  49.006  0.00  0.00      Ceft N  
HETATM   33  C           1      27.646 -19.208  49.664  0.00  0.00      Ceft C  
HETATM   34  S           1      26.961 -20.259  50.407  0.00  0.00      Ceft S  
HETATM   35  N           1      28.905 -19.113  49.728  0.00  0.00      Ceft N  
HETATM   36  C           1      25.635 -19.823  49.960  0.00  0.00      Ceft C  
HETATM   37  H           1      29.399 -18.347  49.206  0.00  0.00      Ceft H  
HETATM   38  H           1      29.476 -19.782  50.300  0.00  0.00      Ceft H  
