# Supplementary material for: Simultaneous molecular docking of different ligands to His6-tagged organophosphorus hydrolase as an effective tool for assessing their effect on the enzyme
Source: PeerJ. 2019 Sep 12;7:e7684. doi: 10.7717/peerj.7684 (PMC6745196; doi:10.7717/peerj.7684)
Supplement: File S1 — XYZ coordinates of antibiotics (puromycin and ceftiofur) and AHLs (C4-, C8- and C12-HSL) docked to the surface of His6-OPH. [file peerj-07-7684-s004.zip › PDB files/Ceftiofur/Ceftiofur_out_7_5_model8.pdb]

REMARK   4 XXXX COMPLIES WITH FORMAT V. 2.0
HETATM    1  N           1      25.605   3.079  17.553  0.00  0.00      Ceft N  
HETATM    2  C           1      25.577   1.902  18.219  0.00  0.00      Ceft C  
HETATM    3  C           1      24.782   1.828  19.318  0.00  0.00      Ceft C  
HETATM    4  C           1      23.894   2.974  19.792  0.00  0.00      Ceft C  
HETATM    5  S           1      23.401   4.118  18.467  0.00  0.00      Ceft S  
HETATM    6  C           1      25.115   4.391  17.987  0.00  0.00      Ceft C  
HETATM    7  C           1      25.349   4.917  16.522  0.00  0.00      Ceft C  
HETATM    8  C           1      25.870   3.496  16.282  0.00  0.00      Ceft C  
HETATM    9  O           1      26.290   2.893  15.330  0.00  0.00      Ceft O  
HETATM   10  C           1      26.276   0.816  17.756  0.00  0.00      Ceft C  
HETATM   11  O           1      27.319   0.484  18.279  0.00  0.00      Ceft O  
HETATM   12  O           1      25.904   0.092  16.673  0.00  0.00      Ceft O  
HETATM   13  H           1      26.505   0.210  15.926  0.00  0.00      Ceft H  
HETATM   14  C           1      24.617   0.626  20.238  0.00  0.00      Ceft C  
HETATM   15  S           1      22.933   0.604  20.931  0.00  0.00      Ceft S  
HETATM   16  C           1      21.936  -0.660  20.083  0.00  0.00      Ceft C  
HETATM   17  O           1      21.318  -0.304  19.104  0.00  0.00      Ceft O  
HETATM   18  C           1      21.845  -1.937  20.546  0.00  0.00      Ceft C  
HETATM   19  O           1      20.806  -2.477  20.938  0.00  0.00      Ceft O  
HETATM   20  C           1      21.063  -3.624  21.301  0.00  0.00      Ceft C  
HETATM   21  C           1      22.361  -3.907  21.156  0.00  0.00      Ceft C  
HETATM   22  C           1      22.884  -2.783  20.653  0.00  0.00      Ceft C  
HETATM   23  N           1      26.456   5.852  16.325  0.00  0.00      Ceft N  
HETATM   24  C           1      26.613   6.785  15.337  0.00  0.00      Ceft C  
HETATM   25  O           1      27.711   7.290  15.329  0.00  0.00      Ceft O  
HETATM   26  H           1      27.262   5.775  16.945  0.00  0.00      Ceft H  
HETATM   27  C           1      25.653   7.146  14.423  0.00  0.00      Ceft C  
HETATM   28  N           1      25.874   6.838  13.211  0.00  0.00      Ceft N  
HETATM   29  O           1      25.098   7.129  12.185  0.00  0.00      Ceft O  
HETATM   30  C           1      24.238   6.092  11.780  0.00  0.00      Ceft C  
HETATM   31  C           1      24.538   7.809  14.834  0.00  0.00      Ceft C  
HETATM   32  N           1      23.440   7.254  15.143  0.00  0.00      Ceft N  
HETATM   33  C           1      22.561   8.085  15.508  0.00  0.00      Ceft C  
HETATM   34  S           1      22.998   9.475  15.483  0.00  0.00      Ceft S  
HETATM   35  N           1      21.389   7.801  15.887  0.00  0.00      Ceft N  
HETATM   36  C           1      24.344   9.130  15.018  0.00  0.00      Ceft C  
HETATM   37  H           1      21.078   6.798  15.920  0.00  0.00      Ceft H  
HETATM   38  H           1      20.713   8.548  16.179  0.00  0.00      Ceft H  
