# Supplementary material for: Simultaneous molecular docking of different ligands to His6-tagged organophosphorus hydrolase as an effective tool for assessing their effect on the enzyme
Source: PeerJ. 2019 Sep 12;7:e7684. doi: 10.7717/peerj.7684 (PMC6745196; doi:10.7717/peerj.7684)
Supplement: File S1 — XYZ coordinates of antibiotics (puromycin and ceftiofur) and AHLs (C4-, C8- and C12-HSL) docked to the surface of His6-OPH. [file peerj-07-7684-s004.zip › PDB files/Ceftiofur/Ceftiofur_out_7_5_model9.pdb]

REMARK   4 XXXX COMPLIES WITH FORMAT V. 2.0
HETATM    1  N           1      25.432   3.660  17.474  0.00  0.00      Ceft N  
HETATM    2  C           1      25.500   2.532  18.219  0.00  0.00      Ceft C  
HETATM    3  C           1      25.030   2.598  19.491  0.00  0.00      Ceft C  
HETATM    4  C           1      24.391   3.847  20.088  0.00  0.00      Ceft C  
HETATM    5  S           1      23.640   4.951  18.852  0.00  0.00      Ceft S  
HETATM    6  C           1      25.175   5.035  17.913  0.00  0.00      Ceft C  
HETATM    7  C           1      25.040   5.448  16.400  0.00  0.00      Ceft C  
HETATM    8  C           1      25.371   3.973  16.149  0.00  0.00      Ceft C  
HETATM    9  O           1      25.472   3.278  15.173  0.00  0.00      Ceft O  
HETATM   10  C           1      25.967   1.361  17.678  0.00  0.00      Ceft C  
HETATM   11  O           1      27.084   0.963  17.934  0.00  0.00      Ceft O  
HETATM   12  O           1      25.265   0.613  16.792  0.00  0.00      Ceft O  
HETATM   13  H           1      25.759   0.441  15.980  0.00  0.00      Ceft H  
HETATM   14  C           1      25.034   1.473  20.518  0.00  0.00      Ceft C  
HETATM   15  S           1      23.382   0.713  20.608  0.00  0.00      Ceft S  
HETATM   16  C           1      23.519  -1.086  20.367  0.00  0.00      Ceft C  
HETATM   17  O           1      22.598  -1.764  20.764  0.00  0.00      Ceft O  
HETATM   18  C           1      24.623  -1.657  19.809  0.00  0.00      Ceft C  
HETATM   19  O           1      24.814  -1.797  18.597  0.00  0.00      Ceft O  
HETATM   20  C           1      25.895  -2.356  18.424  0.00  0.00      Ceft C  
HETATM   21  C           1      26.501  -2.627  19.584  0.00  0.00      Ceft C  
HETATM   22  C           1      25.654  -2.161  20.509  0.00  0.00      Ceft C  
HETATM   23  N           1      26.117   6.264  15.840  0.00  0.00      Ceft N  
HETATM   24  C           1      26.077   7.088  14.749  0.00  0.00      Ceft C  
HETATM   25  O           1      27.167   7.494  14.419  0.00  0.00      Ceft O  
HETATM   26  H           1      27.047   6.173  16.249  0.00  0.00      Ceft H  
HETATM   27  C           1      24.943   7.447  14.063  0.00  0.00      Ceft C  
HETATM   28  N           1      24.528   8.636  14.231  0.00  0.00      Ceft N  
HETATM   29  O           1      23.443   9.160  13.695  0.00  0.00      Ceft O  
HETATM   30  C           1      23.645  10.372  13.011  0.00  0.00      Ceft C  
HETATM   31  C           1      24.317   6.545  13.261  0.00  0.00      Ceft C  
HETATM   32  N           1      24.669   6.266  12.074  0.00  0.00      Ceft N  
HETATM   33  C           1      23.936   5.384  11.545  0.00  0.00      Ceft C  
HETATM   34  S           1      22.861   4.898  12.401  0.00  0.00      Ceft S  
HETATM   35  N           1      24.077   4.908  10.382  0.00  0.00      Ceft N  
HETATM   36  C           1      23.249   5.762  13.518  0.00  0.00      Ceft C  
HETATM   37  H           1      24.860   5.246   9.770  0.00  0.00      Ceft H  
HETATM   38  H           1      23.428   4.172  10.010  0.00  0.00      Ceft H  
