# Supplementary material for: Simultaneous molecular docking of different ligands to His6-tagged organophosphorus hydrolase as an effective tool for assessing their effect on the enzyme
Source: PeerJ. 2019 Sep 12;7:e7684. doi: 10.7717/peerj.7684 (PMC6745196; doi:10.7717/peerj.7684)
Supplement: File S1 — XYZ coordinates of antibiotics (puromycin and ceftiofur) and AHLs (C4-, C8- and C12-HSL) docked to the surface of His6-OPH. [file peerj-07-7684-s004.zip › PDB files/Puromycin/Puromycin_out_10_5_model1.pdb]

REMARK   4 XXXX COMPLIES WITH FORMAT V. 2.0
HETATM    1  C           1      14.502 -23.416  33.438  0.00  0.00      Puro C  
HETATM    2  O           1      14.214 -22.272  33.181  0.00  0.00      Puro O  
HETATM    3  N           1      13.584 -24.427  33.477  0.00  0.00      Puro N  
HETATM    4  H           1      13.908 -25.355  33.748  0.00  0.00      Puro H  
HETATM    5  C           1      15.921 -23.889  33.704  0.00  0.00      Puro C  
HETATM    6  C           1      16.031 -25.292  34.322  0.00  0.00      Puro C  
HETATM    7  C           1      16.767 -26.358  33.535  0.00  0.00      Puro C  
HETATM    8  C           1      18.062 -26.615  33.791  0.00  0.00      Puro C  
HETATM    9  C           1      18.747 -27.518  33.072  0.00  0.00      Puro C  
HETATM   10  C           1      18.188 -28.222  32.070  0.00  0.00      Puro C  
HETATM   11  C           1      16.891 -27.950  31.819  0.00  0.00      Puro C  
HETATM   12  C           1      16.198 -27.048  32.532  0.00  0.00      Puro C  
HETATM   13  O           1      18.970 -29.104  31.362  0.00  0.00      Puro O  
HETATM   14  C           1      18.428 -29.709  30.210  0.00  0.00      Puro C  
HETATM   15  N           1      16.568 -22.926  34.617  0.00  0.00      Puro N  
HETATM   16  H           1      16.159 -22.993  35.565  0.00  0.00      Puro H  
HETATM   17  H           1      16.379 -21.955  34.311  0.00  0.00      Puro H  
HETATM   18  C           1      12.163 -24.251  33.165  0.00  0.00      Puro C  
HETATM   19  C           1      11.257 -24.184  34.396  0.00  0.00      Puro C  
HETATM   20  O           1      10.054 -24.782  33.998  0.00  0.00      Puro O  
HETATM   21  C           1      10.419 -25.915  33.243  0.00  0.00      Puro C  
HETATM   22  C           1      11.621 -25.477  32.420  0.00  0.00      Puro C  
HETATM   23  C           1      11.006 -22.774  34.896  0.00  0.00      Puro C  
HETATM   24  O           1      11.469 -21.840  33.942  0.00  0.00      Puro O  
HETATM   25  H           1      10.732 -21.305  33.637  0.00  0.00      Puro H  
HETATM   26  N           1       9.344 -26.478  32.419  0.00  0.00      Puro N  
HETATM   27  C           1       8.954 -25.996  31.319  0.00  0.00      Puro C  
HETATM   28  N           1       8.013 -26.710  30.868  0.00  0.00      Puro N  
HETATM   29  C           1       7.815 -27.652  31.699  0.00  0.00      Puro C  
HETATM   30  C           1       8.686 -27.514  32.721  0.00  0.00      Puro C  
HETATM   31  C           1       6.926 -28.672  31.692  0.00  0.00      Puro C  
HETATM   32  N           1       8.708 -28.316  33.694  0.00  0.00      Puro N  
HETATM   33  C           1       7.854 -29.243  33.622  0.00  0.00      Puro C  
HETATM   34  N           1       7.004 -29.444  32.704  0.00  0.00      Puro N  
HETATM   35  N           1       6.057 -28.888  30.778  0.00  0.00      Puro N  
HETATM   36  C           1       6.421 -29.553  29.507  0.00  0.00      Puro C  
HETATM   37  C           1       4.667 -28.434  31.051  0.00  0.00      Puro C  
HETATM   38  O           1      12.570 -26.514  32.376  0.00  0.00      Puro O  
HETATM   39  H           1      13.182 -26.358  31.652  0.00  0.00      Puro H  
