# Supplementary material for: Simultaneous molecular docking of different ligands to His6-tagged organophosphorus hydrolase as an effective tool for assessing their effect on the enzyme
Source: PeerJ. 2019 Sep 12;7:e7684. doi: 10.7717/peerj.7684 (PMC6745196; doi:10.7717/peerj.7684)
Supplement: File S1 — XYZ coordinates of antibiotics (puromycin and ceftiofur) and AHLs (C4-, C8- and C12-HSL) docked to the surface of His6-OPH. [file peerj-07-7684-s004.zip › PDB files/Puromycin/Puromycin_out_10_5_model10.pdb]

REMARK   4 XXXX COMPLIES WITH FORMAT V. 2.0
HETATM    1  C           1       8.550 -28.338  31.721  0.00  0.00      Puro C  
HETATM    2  O           1       9.145 -27.814  32.632  0.00  0.00      Puro O  
HETATM    3  N           1       7.369 -29.004  31.885  0.00  0.00      Puro N  
HETATM    4  H           1       6.959 -29.455  31.067  0.00  0.00      Puro H  
HETATM    5  C           1       9.009 -28.285  30.274  0.00  0.00      Puro C  
HETATM    6  C           1       8.561 -27.036  29.497  0.00  0.00      Puro C  
HETATM    7  C           1       9.353 -25.759  29.690  0.00  0.00      Puro C  
HETATM    8  C           1      10.691 -25.767  29.562  0.00  0.00      Puro C  
HETATM    9  C           1      11.417 -24.659  29.778  0.00  0.00      Puro C  
HETATM   10  C           1      10.860 -23.482  30.121  0.00  0.00      Puro C  
HETATM   11  C           1       9.518 -23.489  30.253  0.00  0.00      Puro C  
HETATM   12  C           1       8.784 -24.592  30.040  0.00  0.00      Puro C  
HETATM   13  O           1      11.679 -22.403  30.358  0.00  0.00      Puro O  
HETATM   14  C           1      12.331 -22.312  31.604  0.00  0.00      Puro C  
HETATM   15  N           1       8.489 -29.478  29.578  0.00  0.00      Puro N  
HETATM   16  H           1       7.510 -29.663  29.857  0.00  0.00      Puro H  
HETATM   17  H           1       9.015 -30.322  29.865  0.00  0.00      Puro H  
HETATM   18  C           1       6.667 -29.117  33.166  0.00  0.00      Puro C  
HETATM   19  C           1       7.037 -30.362  33.974  0.00  0.00      Puro C  
HETATM   20  O           1       5.863 -30.724  34.647  0.00  0.00      Puro O  
HETATM   21  C           1       4.820 -30.568  33.713  0.00  0.00      Puro C  
HETATM   22  C           1       5.161 -29.304  32.939  0.00  0.00      Puro C  
HETATM   23  C           1       8.166 -30.138  34.962  0.00  0.00      Puro C  
HETATM   24  O           1       9.410 -30.287  34.307  0.00  0.00      Puro O  
HETATM   25  H           1      10.119 -30.196  34.948  0.00  0.00      Puro H  
HETATM   26  N           1       3.474 -30.530  34.294  0.00  0.00      Puro N  
HETATM   27  C           1       3.225 -30.360  35.520  0.00  0.00      Puro C  
HETATM   28  N           1       1.973 -30.384  35.693  0.00  0.00      Puro N  
HETATM   29  C           1       1.433 -30.570  34.557  0.00  0.00      Puro C  
HETATM   30  C           1       2.408 -30.664  33.627  0.00  0.00      Puro C  
HETATM   31  C           1       0.134 -30.681  34.197  0.00  0.00      Puro C  
HETATM   32  N           1       2.153 -30.854  32.407  0.00  0.00      Puro N  
HETATM   33  C           1       0.922 -30.946  32.143  0.00  0.00      Puro C  
HETATM   34  N           1      -0.052 -30.871  32.950  0.00  0.00      Puro N  
HETATM   35  N           1      -0.862 -30.614  34.998  0.00  0.00      Puro N  
HETATM   36  C           1      -1.462 -29.316  35.379  0.00  0.00      Puro C  
HETATM   37  C           1      -1.385 -31.901  35.530  0.00  0.00      Puro C  
HETATM   38  O           1       4.865 -29.487  31.576  0.00  0.00      Puro O  
HETATM   39  H           1       5.652 -29.315  31.052  0.00  0.00      Puro H  
