# Supplementary material for: Simultaneous molecular docking of different ligands to His6-tagged organophosphorus hydrolase as an effective tool for assessing their effect on the enzyme
Source: PeerJ. 2019 Sep 12;7:e7684. doi: 10.7717/peerj.7684 (PMC6745196; doi:10.7717/peerj.7684)
Supplement: File S1 — XYZ coordinates of antibiotics (puromycin and ceftiofur) and AHLs (C4-, C8- and C12-HSL) docked to the surface of His6-OPH. [file peerj-07-7684-s004.zip › PDB files/Puromycin/Puromycin_out_10_5_model11.pdb]

REMARK   4 XXXX COMPLIES WITH FORMAT V. 2.0
HETATM    1  C           1      41.987 -12.999  13.617  0.00  0.00      Puro C  
HETATM    2  O           1      41.991 -11.963  12.997  0.00  0.00      Puro O  
HETATM    3  N           1      42.793 -14.058  13.305  0.00  0.00      Puro N  
HETATM    4  H           1      42.691 -14.912  13.855  0.00  0.00      Puro H  
HETATM    5  C           1      41.128 -13.244  14.845  0.00  0.00      Puro C  
HETATM    6  C           1      39.834 -12.416  14.906  0.00  0.00      Puro C  
HETATM    7  C           1      38.606 -12.967  14.208  0.00  0.00      Puro C  
HETATM    8  C           1      38.739 -13.788  13.152  0.00  0.00      Puro C  
HETATM    9  C           1      37.667 -14.246  12.488  0.00  0.00      Puro C  
HETATM   10  C           1      36.406 -13.927  12.837  0.00  0.00      Puro C  
HETATM   11  C           1      36.287 -13.097  13.893  0.00  0.00      Puro C  
HETATM   12  C           1      37.353 -12.633  14.563  0.00  0.00      Puro C  
HETATM   13  O           1      35.365 -14.413  12.082  0.00  0.00      Puro O  
HETATM   14  C           1      35.392 -15.766  11.689  0.00  0.00      Puro C  
HETATM   15  N           1      41.933 -12.939  16.043  0.00  0.00      Puro N  
HETATM   16  H           1      41.481 -13.321  16.892  0.00  0.00      Puro H  
HETATM   17  H           1      41.976 -11.916  16.199  0.00  0.00      Puro H  
HETATM   18  C           1      43.781 -14.041  12.224  0.00  0.00      Puro C  
HETATM   19  C           1      43.935 -15.379  11.498  0.00  0.00      Puro C  
HETATM   20  O           1      45.286 -15.445  11.134  0.00  0.00      Puro O  
HETATM   21  C           1      46.007 -14.968  12.246  0.00  0.00      Puro C  
HETATM   22  C           1      45.188 -13.805  12.786  0.00  0.00      Puro C  
HETATM   23  C           1      43.050 -15.516  10.272  0.00  0.00      Puro C  
HETATM   24  O           1      42.024 -14.545  10.314  0.00  0.00      Puro O  
HETATM   25  H           1      41.473 -14.631   9.532  0.00  0.00      Puro H  
HETATM   26  N           1      47.399 -14.597  11.965  0.00  0.00      Puro N  
HETATM   27  C           1      47.770 -13.467  11.541  0.00  0.00      Puro C  
HETATM   28  N           1      49.025 -13.474  11.396  0.00  0.00      Puro N  
HETATM   29  C           1      49.444 -14.626  11.737  0.00  0.00      Puro C  
HETATM   30  C           1      48.386 -15.373  12.117  0.00  0.00      Puro C  
HETATM   31  C           1      50.691 -15.148  11.760  0.00  0.00      Puro C  
HETATM   32  N           1      48.513 -16.566  12.504  0.00  0.00      Puro N  
HETATM   33  C           1      49.703 -16.988  12.502  0.00  0.00      Puro C  
HETATM   34  N           1      50.748 -16.357  12.162  0.00  0.00      Puro N  
HETATM   35  N           1      51.757 -14.529  11.415  0.00  0.00      Puro N  
HETATM   36  C           1      52.043 -14.211   9.999  0.00  0.00      Puro C  
HETATM   37  C           1      52.697 -14.151  12.505  0.00  0.00      Puro C  
HETATM   38  O           1      45.193 -13.833  14.192  0.00  0.00      Puro O  
HETATM   39  H           1      44.654 -13.112  14.528  0.00  0.00      Puro H  
