# Supplementary material for: Simultaneous molecular docking of different ligands to His6-tagged organophosphorus hydrolase as an effective tool for assessing their effect on the enzyme
Source: PeerJ. 2019 Sep 12;7:e7684. doi: 10.7717/peerj.7684 (PMC6745196; doi:10.7717/peerj.7684)
Supplement: File S1 — XYZ coordinates of antibiotics (puromycin and ceftiofur) and AHLs (C4-, C8- and C12-HSL) docked to the surface of His6-OPH. [file peerj-07-7684-s004.zip › PDB files/Puromycin/Puromycin_out_10_5_model12.pdb]

REMARK   4 XXXX COMPLIES WITH FORMAT V. 2.0
HETATM    1  C           1      34.638 -21.015  10.890  0.00  0.00      Puro C  
HETATM    2  O           1      33.625 -20.441  11.209  0.00  0.00      Puro O  
HETATM    3  N           1      35.778 -20.364  10.511  0.00  0.00      Puro N  
HETATM    4  H           1      36.573 -20.929  10.214  0.00  0.00      Puro H  
HETATM    5  C           1      34.794 -22.526  10.913  0.00  0.00      Puro C  
HETATM    6  C           1      36.234 -23.025  11.113  0.00  0.00      Puro C  
HETATM    7  C           1      36.468 -24.124  12.131  0.00  0.00      Puro C  
HETATM    8  C           1      37.640 -24.782  12.160  0.00  0.00      Puro C  
HETATM    9  C           1      37.849 -25.792  13.018  0.00  0.00      Puro C  
HETATM   10  C           1      36.917 -26.200  13.900  0.00  0.00      Puro C  
HETATM   11  C           1      35.744 -25.538  13.856  0.00  0.00      Puro C  
HETATM   12  C           1      35.524 -24.526  13.000  0.00  0.00      Puro C  
HETATM   13  O           1      37.202 -27.266  14.721  0.00  0.00      Puro O  
HETATM   14  C           1      38.500 -27.375  15.258  0.00  0.00      Puro C  
HETATM   15  N           1      34.288 -23.064   9.635  0.00  0.00      Puro N  
HETATM   16  H           1      33.663 -23.871   9.802  0.00  0.00      Puro H  
HETATM   17  H           1      35.068 -23.441   9.067  0.00  0.00      Puro H  
HETATM   18  C           1      35.917 -18.905  10.496  0.00  0.00      Puro C  
HETATM   19  C           1      36.290 -18.327   9.130  0.00  0.00      Puro C  
HETATM   20  O           1      37.098 -17.217   9.409  0.00  0.00      Puro O  
HETATM   21  C           1      37.957 -17.620  10.451  0.00  0.00      Puro C  
HETATM   22  C           1      37.098 -18.470  11.374  0.00  0.00      Puro C  
HETATM   23  C           1      35.094 -17.914   8.293  0.00  0.00      Puro C  
HETATM   24  O           1      33.908 -18.416   8.875  0.00  0.00      Puro O  
HETATM   25  H           1      33.178 -18.296   8.262  0.00  0.00      Puro H  
HETATM   26  N           1      38.628 -16.522  11.154  0.00  0.00      Puro N  
HETATM   27  C           1      39.843 -16.525  11.500  0.00  0.00      Puro C  
HETATM   28  N           1      40.107 -15.438  12.089  0.00  0.00      Puro N  
HETATM   29  C           1      39.040 -14.746  12.110  0.00  0.00      Puro C  
HETATM   30  C           1      38.062 -15.444  11.495  0.00  0.00      Puro C  
HETATM   31  C           1      38.785 -13.521  12.623  0.00  0.00      Puro C  
HETATM   32  N           1      36.891 -14.992  11.375  0.00  0.00      Puro N  
HETATM   33  C           1      36.724 -13.844  11.875  0.00  0.00      Puro C  
HETATM   34  N           1      37.583 -13.124  12.466  0.00  0.00      Puro N  
HETATM   35  N           1      39.637 -12.782  13.228  0.00  0.00      Puro N  
HETATM   36  C           1      40.650 -12.000  12.483  0.00  0.00      Puro C  
HETATM   37  C           1      39.564 -12.750  14.714  0.00  0.00      Puro C  
HETATM   38  O           1      37.838 -19.577  11.827  0.00  0.00      Puro O  
HETATM   39  H           1      37.856 -19.578  12.787  0.00  0.00      Puro H  
