# Supplementary material for: Simultaneous molecular docking of different ligands to His6-tagged organophosphorus hydrolase as an effective tool for assessing their effect on the enzyme
Source: PeerJ. 2019 Sep 12;7:e7684. doi: 10.7717/peerj.7684 (PMC6745196; doi:10.7717/peerj.7684)
Supplement: File S1 — XYZ coordinates of antibiotics (puromycin and ceftiofur) and AHLs (C4-, C8- and C12-HSL) docked to the surface of His6-OPH. [file peerj-07-7684-s004.zip › PDB files/Puromycin/Puromycin_out_10_5_model2.pdb]

REMARK   4 XXXX COMPLIES WITH FORMAT V. 2.0
HETATM    1  C           1      36.492 -18.564  10.684  0.00  0.00      Puro C  
HETATM    2  O           1      35.516 -18.459   9.982  0.00  0.00      Puro O  
HETATM    3  N           1      36.756 -19.674  11.435  0.00  0.00      Puro N  
HETATM    4  H           1      37.582 -19.658  12.035  0.00  0.00      Puro H  
HETATM    5  C           1      37.574 -17.502  10.788  0.00  0.00      Puro C  
HETATM    6  C           1      37.067 -16.052  10.722  0.00  0.00      Puro C  
HETATM    7  C           1      37.527 -15.090  11.799  0.00  0.00      Puro C  
HETATM    8  C           1      38.831 -14.999  12.113  0.00  0.00      Puro C  
HETATM    9  C           1      39.255 -14.192  13.098  0.00  0.00      Puro C  
HETATM   10  C           1      38.416 -13.424  13.818  0.00  0.00      Puro C  
HETATM   11  C           1      37.110 -13.530  13.499  0.00  0.00      Puro C  
HETATM   12  C           1      36.677 -14.335  12.516  0.00  0.00      Puro C  
HETATM   13  O           1      38.929 -12.651  14.832  0.00  0.00      Puro O  
HETATM   14  C           1      40.289 -12.799  15.170  0.00  0.00      Puro C  
HETATM   15  N           1      38.535 -17.709   9.687  0.00  0.00      Puro N  
HETATM   16  H           1      39.220 -16.935   9.652  0.00  0.00      Puro H  
HETATM   17  H           1      38.050 -17.681   8.773  0.00  0.00      Puro H  
HETATM   18  C           1      35.918 -20.876  11.438  0.00  0.00      Puro C  
HETATM   19  C           1      35.044 -21.025  12.684  0.00  0.00      Puro C  
HETATM   20  O           1      34.962 -22.405  12.911  0.00  0.00      Puro O  
HETATM   21  C           1      36.259 -22.908  12.690  0.00  0.00      Puro C  
HETATM   22  C           1      36.789 -22.137  11.490  0.00  0.00      Puro C  
HETATM   23  C           1      33.656 -20.430  12.533  0.00  0.00      Puro C  
HETATM   24  O           1      33.457 -20.016  11.196  0.00  0.00      Puro O  
HETATM   25  H           1      32.634 -20.387  10.868  0.00  0.00      Puro H  
HETATM   26  N           1      36.332 -24.362  12.506  0.00  0.00      Puro N  
HETATM   27  C           1      36.157 -24.956  11.405  0.00  0.00      Puro C  
HETATM   28  N           1      36.281 -26.201  11.586  0.00  0.00      Puro N  
HETATM   29  C           1      36.538 -26.386  12.817  0.00  0.00      Puro C  
HETATM   30  C           1      36.579 -25.185  13.433  0.00  0.00      Puro C  
HETATM   31  C           1      36.750 -27.521  13.521  0.00  0.00      Puro C  
HETATM   32  N           1      36.813 -25.073  14.667  0.00  0.00      Puro N  
HETATM   33  C           1      37.003 -26.171  15.261  0.00  0.00      Puro C  
HETATM   34  N           1      36.982 -27.335  14.762  0.00  0.00      Puro N  
HETATM   35  N           1      36.728 -28.705  13.037  0.00  0.00      Puro N  
HETATM   36  C           1      35.593 -29.622  13.286  0.00  0.00      Puro C  
HETATM   37  C           1      37.899 -29.118  12.217  0.00  0.00      Puro C  
HETATM   38  O           1      38.144 -21.820  11.691  0.00  0.00      Puro O  
HETATM   39  H           1      38.610 -22.594  12.016  0.00  0.00      Puro H  
