# Supplementary material for: Simultaneous molecular docking of different ligands to His6-tagged organophosphorus hydrolase as an effective tool for assessing their effect on the enzyme
Source: PeerJ. 2019 Sep 12;7:e7684. doi: 10.7717/peerj.7684 (PMC6745196; doi:10.7717/peerj.7684)
Supplement: File S1 — XYZ coordinates of antibiotics (puromycin and ceftiofur) and AHLs (C4-, C8- and C12-HSL) docked to the surface of His6-OPH. [file peerj-07-7684-s004.zip › PDB files/Puromycin/Puromycin_out_10_5_model3.pdb]

REMARK   4 XXXX COMPLIES WITH FORMAT V. 2.0
HETATM    1  C           1      24.039 -25.694  46.549  0.00  0.00      Puro C  
HETATM    2  O           1      23.072 -26.110  47.139  0.00  0.00      Puro O  
HETATM    3  N           1      24.218 -24.374  46.246  0.00  0.00      Puro N  
HETATM    4  H           1      25.044 -24.117  45.704  0.00  0.00      Puro H  
HETATM    5  C           1      25.200 -26.570  46.109  0.00  0.00      Puro C  
HETATM    6  C           1      26.440 -26.507  47.018  0.00  0.00      Puro C  
HETATM    7  C           1      26.597 -27.579  48.077  0.00  0.00      Puro C  
HETATM    8  C           1      25.592 -27.841  48.930  0.00  0.00      Puro C  
HETATM    9  C           1      25.729 -28.750  49.908  0.00  0.00      Puro C  
HETATM   10  C           1      26.860 -29.457  50.088  0.00  0.00      Puro C  
HETATM   11  C           1      27.863 -29.180  49.230  0.00  0.00      Puro C  
HETATM   12  C           1      27.736 -28.272  48.250  0.00  0.00      Puro C  
HETATM   13  O           1      26.929 -30.345  51.135  0.00  0.00      Puro O  
HETATM   14  C           1      25.733 -30.722  51.778  0.00  0.00      Puro C  
HETATM   15  N           1      25.600 -26.162  44.748  0.00  0.00      Puro N  
HETATM   16  H           1      26.558 -25.773  44.752  0.00  0.00      Puro H  
HETATM   17  H           1      24.998 -25.391  44.410  0.00  0.00      Puro H  
HETATM   18  C           1      23.290 -23.313  46.643  0.00  0.00      Puro C  
HETATM   19  C           1      22.754 -22.483  45.475  0.00  0.00      Puro C  
HETATM   20  O           1      22.591 -21.189  45.988  0.00  0.00      Puro O  
HETATM   21  C           1      23.729 -20.946  46.783  0.00  0.00      Puro C  
HETATM   22  C           1      24.009 -22.260  47.495  0.00  0.00      Puro C  
HETATM   23  C           1      21.443 -22.996  44.908  0.00  0.00      Puro C  
HETATM   24  O           1      21.025 -22.164  43.845  0.00  0.00      Puro O  
HETATM   25  H           1      21.060 -22.659  43.022  0.00  0.00      Puro H  
HETATM   26  N           1      23.601 -19.816  47.710  0.00  0.00      Puro N  
HETATM   27  C           1      23.335 -19.922  48.940  0.00  0.00      Puro C  
HETATM   28  N           1      23.290 -18.768  49.453  0.00  0.00      Puro N  
HETATM   29  C           1      23.534 -17.929  48.529  0.00  0.00      Puro C  
HETATM   30  C           1      23.745 -18.604  47.379  0.00  0.00      Puro C  
HETATM   31  C           1      23.598 -16.578  48.548  0.00  0.00      Puro C  
HETATM   32  N           1      24.006 -18.016  46.295  0.00  0.00      Puro N  
HETATM   33  C           1      24.052 -16.757  46.386  0.00  0.00      Puro C  
HETATM   34  N           1      23.867 -16.048  47.420  0.00  0.00      Puro N  
HETATM   35  N           1      23.409 -15.844  49.580  0.00  0.00      Puro N  
HETATM   36  C           1      22.058 -15.372  49.956  0.00  0.00      Puro C  
HETATM   37  C           1      24.612 -15.486  50.378  0.00  0.00      Puro C  
HETATM   38  O           1      25.396 -22.491  47.536  0.00  0.00      Puro O  
HETATM   39  H           1      25.749 -22.476  46.643  0.00  0.00      Puro H  
