# Supplementary material for: Simultaneous molecular docking of different ligands to His6-tagged organophosphorus hydrolase as an effective tool for assessing their effect on the enzyme
Source: PeerJ. 2019 Sep 12;7:e7684. doi: 10.7717/peerj.7684 (PMC6745196; doi:10.7717/peerj.7684)
Supplement: File S1 — XYZ coordinates of antibiotics (puromycin and ceftiofur) and AHLs (C4-, C8- and C12-HSL) docked to the surface of His6-OPH. [file peerj-07-7684-s004.zip › PDB files/Puromycin/Puromycin_out_10_5_model4.pdb]

REMARK   4 XXXX COMPLIES WITH FORMAT V. 2.0
HETATM    1  C           1      43.042 -13.279  12.692  0.00  0.00      Puro C  
HETATM    2  O           1      43.824 -14.112  12.302  0.00  0.00      Puro O  
HETATM    3  N           1      43.001 -12.005  12.200  0.00  0.00      Puro N  
HETATM    4  H           1      42.338 -11.353  12.620  0.00  0.00      Puro H  
HETATM    5  C           1      41.975 -13.548  13.739  0.00  0.00      Puro C  
HETATM    6  C           1      40.875 -12.478  13.834  0.00  0.00      Puro C  
HETATM    7  C           1      39.535 -12.780  13.194  0.00  0.00      Puro C  
HETATM    8  C           1      38.614 -13.500  13.859  0.00  0.00      Puro C  
HETATM    9  C           1      37.442 -13.822  13.292  0.00  0.00      Puro C  
HETATM   10  C           1      37.111 -13.444  12.043  0.00  0.00      Puro C  
HETATM   11  C           1      38.046 -12.730  11.384  0.00  0.00      Puro C  
HETATM   12  C           1      39.222 -12.403  11.942  0.00  0.00      Puro C  
HETATM   13  O           1      35.902 -13.846  11.525  0.00  0.00      Puro O  
HETATM   14  C           1      35.379 -15.091  11.926  0.00  0.00      Puro C  
HETATM   15  N           1      42.634 -13.656  15.055  0.00  0.00      Puro N  
HETATM   16  H           1      42.600 -12.750  15.554  0.00  0.00      Puro H  
HETATM   17  H           1      43.642 -13.861  14.940  0.00  0.00      Puro H  
HETATM   18  C           1      43.861 -11.521  11.117  0.00  0.00      Puro C  
HETATM   19  C           1      45.186 -10.921  11.592  0.00  0.00      Puro C  
HETATM   20  O           1      45.471  -9.895  10.682  0.00  0.00      Puro O  
HETATM   21  C           1      44.248  -9.236  10.451  0.00  0.00      Puro C  
HETATM   22  C           1      43.202 -10.339  10.396  0.00  0.00      Puro C  
HETATM   23  C           1      46.328 -11.919  11.639  0.00  0.00      Puro C  
HETATM   24  O           1      46.343 -12.568  12.894  0.00  0.00      Puro O  
HETATM   25  H           1      45.637 -12.217  13.442  0.00  0.00      Puro H  
HETATM   26  N           1      44.227  -8.376   9.263  0.00  0.00      Puro N  
HETATM   27  C           1      43.935  -8.767   8.098  0.00  0.00      Puro C  
HETATM   28  N           1      44.016  -7.787   7.303  0.00  0.00      Puro N  
HETATM   29  C           1      44.362  -6.770   7.982  0.00  0.00      Puro C  
HETATM   30  C           1      44.500  -7.141   9.273  0.00  0.00      Puro C  
HETATM   31  C           1      44.593  -5.489   7.612  0.00  0.00      Puro C  
HETATM   32  N           1      44.842  -6.325  10.171  0.00  0.00      Puro N  
HETATM   33  C           1      45.039  -5.149   9.756  0.00  0.00      Puro C  
HETATM   34  N           1      44.933  -4.718   8.569  0.00  0.00      Puro N  
HETATM   35  N           1      44.497  -5.037   6.419  0.00  0.00      Puro N  
HETATM   36  C           1      45.644  -5.070   5.484  0.00  0.00      Puro C  
HETATM   37  C           1      43.180  -4.472   6.019  0.00  0.00      Puro C  
HETATM   38  O           1      42.033  -9.919  11.056  0.00  0.00      Puro O  
HETATM   39  H           1      41.450 -10.672  11.184  0.00  0.00      Puro H  
