# Supplementary material for: Simultaneous molecular docking of different ligands to His6-tagged organophosphorus hydrolase as an effective tool for assessing their effect on the enzyme
Source: PeerJ. 2019 Sep 12;7:e7684. doi: 10.7717/peerj.7684 (PMC6745196; doi:10.7717/peerj.7684)
Supplement: File S1 — XYZ coordinates of antibiotics (puromycin and ceftiofur) and AHLs (C4-, C8- and C12-HSL) docked to the surface of His6-OPH. [file peerj-07-7684-s004.zip › PDB files/Puromycin/Puromycin_out_10_5_model5.pdb]

REMARK   4 XXXX COMPLIES WITH FORMAT V. 2.0
HETATM    1  C           1      39.918 -12.477  12.925  0.00  0.00      Puro C  
HETATM    2  O           1      40.065 -11.890  11.880  0.00  0.00      Puro O  
HETATM    3  N           1      38.848 -13.287  13.182  0.00  0.00      Puro N  
HETATM    4  H           1      38.781 -13.708  14.109  0.00  0.00      Puro H  
HETATM    5  C           1      40.919 -12.431  14.066  0.00  0.00      Puro C  
HETATM    6  C           1      41.947 -13.575  14.072  0.00  0.00      Puro C  
HETATM    7  C           1      43.307 -13.308  13.458  0.00  0.00      Puro C  
HETATM    8  C           1      44.405 -13.899  13.961  0.00  0.00      Puro C  
HETATM    9  C           1      45.624 -13.638  13.466  0.00  0.00      Puro C  
HETATM   10  C           1      45.824 -12.789  12.441  0.00  0.00      Puro C  
HETATM   11  C           1      44.717 -12.197  11.950  0.00  0.00      Puro C  
HETATM   12  C           1      43.492 -12.451  12.439  0.00  0.00      Puro C  
HETATM   13  O           1      47.110 -12.552  12.016  0.00  0.00      Puro O  
HETATM   14  C           1      47.859 -13.629  11.501  0.00  0.00      Puro C  
HETATM   15  N           1      40.174 -12.469  15.339  0.00  0.00      Puro N  
HETATM   16  H           1      39.168 -12.642  15.167  0.00  0.00      Puro H  
HETATM   17  H           1      40.212 -11.547  15.808  0.00  0.00      Puro H  
HETATM   18  C           1      37.789 -13.574  12.210  0.00  0.00      Puro C  
HETATM   19  C           1      36.393 -13.693  12.825  0.00  0.00      Puro C  
HETATM   20  O           1      35.733 -14.656  12.050  0.00  0.00      Puro O  
HETATM   21  C           1      36.676 -15.677  11.822  0.00  0.00      Puro C  
HETATM   22  C           1      37.996 -14.959  11.585  0.00  0.00      Puro C  
HETATM   23  C           1      35.613 -12.391  12.829  0.00  0.00      Puro C  
HETATM   24  O           1      34.285 -12.633  13.249  0.00  0.00      Puro O  
HETATM   25  H           1      34.102 -13.575  13.196  0.00  0.00      Puro H  
HETATM   26  N           1      36.332 -16.601  10.735  0.00  0.00      Puro N  
HETATM   27  C           1      36.850 -16.581   9.583  0.00  0.00      Puro C  
HETATM   28  N           1      36.335 -17.498   8.884  0.00  0.00      Puro N  
HETATM   29  C           1      35.482 -18.101   9.610  0.00  0.00      Puro C  
HETATM   30  C           1      35.473 -17.524  10.831  0.00  0.00      Puro C  
HETATM   31  C           1      34.660 -19.140   9.341  0.00  0.00      Puro C  
HETATM   32  N           1      34.713 -17.923  11.755  0.00  0.00      Puro N  
HETATM   33  C           1      33.975 -18.897  11.435  0.00  0.00      Puro C  
HETATM   34  N           1      33.921 -19.493  10.318  0.00  0.00      Puro N  
HETATM   35  N           1      34.586 -19.752   8.219  0.00  0.00      Puro N  
HETATM   36  C           1      33.678 -19.292   7.146  0.00  0.00      Puro C  
HETATM   37  C           1      35.453 -20.949   8.049  0.00  0.00      Puro C  
HETATM   38  O           1      39.038 -15.660  12.219  0.00  0.00      Puro O  
HETATM   39  H           1      38.789 -16.582  12.317  0.00  0.00      Puro H  
