# Supplementary material for: Simultaneous molecular docking of different ligands to His6-tagged organophosphorus hydrolase as an effective tool for assessing their effect on the enzyme
Source: PeerJ. 2019 Sep 12;7:e7684. doi: 10.7717/peerj.7684 (PMC6745196; doi:10.7717/peerj.7684)
Supplement: File S1 — XYZ coordinates of antibiotics (puromycin and ceftiofur) and AHLs (C4-, C8- and C12-HSL) docked to the surface of His6-OPH. [file peerj-07-7684-s004.zip › PDB files/Puromycin/Puromycin_out_10_5_model6.pdb]

REMARK   4 XXXX COMPLIES WITH FORMAT V. 2.0
HETATM    1  C           1      26.469 -14.755  47.243  0.00  0.00      Puro C  
HETATM    2  O           1      25.794 -14.196  46.413  0.00  0.00      Puro O  
HETATM    3  N           1      26.156 -15.981  47.757  0.00  0.00      Puro N  
HETATM    4  H           1      26.758 -16.360  48.489  0.00  0.00      Puro H  
HETATM    5  C           1      27.771 -14.195  47.788  0.00  0.00      Puro C  
HETATM    6  C           1      28.919 -15.213  47.898  0.00  0.00      Puro C  
HETATM    7  C           1      30.336 -14.705  47.722  0.00  0.00      Puro C  
HETATM    8  C           1      30.658 -13.955  46.654  0.00  0.00      Puro C  
HETATM    9  C           1      31.918 -13.538  46.452  0.00  0.00      Puro C  
HETATM   10  C           1      32.923 -13.830  47.298  0.00  0.00      Puro C  
HETATM   11  C           1      32.588 -14.589  48.361  0.00  0.00      Puro C  
HETATM   12  C           1      31.331 -15.012  48.571  0.00  0.00      Puro C  
HETATM   13  O           1      34.192 -13.392  46.998  0.00  0.00      Puro O  
HETATM   14  C           1      35.285 -14.217  47.327  0.00  0.00      Puro C  
HETATM   15  N           1      27.512 -13.639  49.131  0.00  0.00      Puro N  
HETATM   16  H           1      28.008 -14.189  49.854  0.00  0.00      Puro H  
HETATM   17  H           1      26.508 -13.724  49.370  0.00  0.00      Puro H  
HETATM   18  C           1      25.002 -16.776  47.327  0.00  0.00      Puro C  
HETATM   19  C           1      23.850 -16.799  48.334  0.00  0.00      Puro C  
HETATM   20  O           1      23.276 -18.071  48.205  0.00  0.00      Puro O  
HETATM   21  C           1      24.355 -18.970  48.092  0.00  0.00      Puro C  
HETATM   22  C           1      25.380 -18.259  47.222  0.00  0.00      Puro C  
HETATM   23  C           1      22.808 -15.722  48.097  0.00  0.00      Puro C  
HETATM   24  O           1      23.386 -14.448  48.297  0.00  0.00      Puro O  
HETATM   25  H           1      23.532 -14.309  49.236  0.00  0.00      Puro H  
HETATM   26  N           1      24.000 -20.297  47.578  0.00  0.00      Puro N  
HETATM   27  C           1      23.031 -20.531  46.802  0.00  0.00      Puro C  
HETATM   28  N           1      22.994 -21.770  46.553  0.00  0.00      Puro N  
HETATM   29  C           1      23.955 -22.316  47.181  0.00  0.00      Puro C  
HETATM   30  C           1      24.627 -21.359  47.855  0.00  0.00      Puro C  
HETATM   31  C           1      24.348 -23.608  47.257  0.00  0.00      Puro C  
HETATM   32  N           1      25.632 -21.623  48.570  0.00  0.00      Puro N  
HETATM   33  C           1      25.944 -22.847  48.593  0.00  0.00      Puro C  
HETATM   34  N           1      25.370 -23.804  47.994  0.00  0.00      Puro N  
HETATM   35  N           1      23.779 -24.589  46.664  0.00  0.00      Puro N  
HETATM   36  C           1      24.121 -24.955  45.271  0.00  0.00      Puro C  
HETATM   37  C           1      22.754 -25.339  47.439  0.00  0.00      Puro C  
HETATM   38  O           1      26.673 -18.497  47.720  0.00  0.00      Puro O  
HETATM   39  H           1      26.800 -17.998  48.531  0.00  0.00      Puro H  
