# Supplementary material for: Simultaneous molecular docking of different ligands to His6-tagged organophosphorus hydrolase as an effective tool for assessing their effect on the enzyme
Source: PeerJ. 2019 Sep 12;7:e7684. doi: 10.7717/peerj.7684 (PMC6745196; doi:10.7717/peerj.7684)
Supplement: File S1 — XYZ coordinates of antibiotics (puromycin and ceftiofur) and AHLs (C4-, C8- and C12-HSL) docked to the surface of His6-OPH. [file peerj-07-7684-s004.zip › PDB files/Puromycin/Puromycin_out_10_5_model7.pdb]

REMARK   4 XXXX COMPLIES WITH FORMAT V. 2.0
HETATM    1  C           1      33.772 -42.286  17.193  0.00  0.00      Puro C  
HETATM    2  O           1      33.887 -43.114  16.323  0.00  0.00      Puro O  
HETATM    3  N           1      34.569 -42.251  18.302  0.00  0.00      Puro N  
HETATM    4  H           1      34.372 -41.543  19.010  0.00  0.00      Puro H  
HETATM    5  C           1      32.764 -41.150  17.149  0.00  0.00      Puro C  
HETATM    6  C           1      33.215 -39.914  16.352  0.00  0.00      Puro C  
HETATM    7  C           1      34.691 -39.571  16.352  0.00  0.00      Puro C  
HETATM    8  C           1      35.239 -38.942  17.406  0.00  0.00      Puro C  
HETATM    9  C           1      36.532 -38.583  17.406  0.00  0.00      Puro C  
HETATM   10  C           1      37.355 -38.834  16.371  0.00  0.00      Puro C  
HETATM   11  C           1      36.791 -39.458  15.317  0.00  0.00      Puro C  
HETATM   12  C           1      35.498 -39.821  15.307  0.00  0.00      Puro C  
HETATM   13  O           1      38.658 -38.402  16.438  0.00  0.00      Puro O  
HETATM   14  C           1      39.406 -38.329  15.246  0.00  0.00      Puro C  
HETATM   15  N           1      32.475 -40.731  18.534  0.00  0.00      Puro N  
HETATM   16  H           1      32.882 -39.798  18.724  0.00  0.00      Puro H  
HETATM   17  H           1      32.936 -41.367  19.208  0.00  0.00      Puro H  
HETATM   18  C           1      35.680 -43.178  18.538  0.00  0.00      Puro C  
HETATM   19  C           1      35.332 -44.347  19.462  0.00  0.00      Puro C  
HETATM   20  O           1      36.511 -44.619  20.168  0.00  0.00      Puro O  
HETATM   21  C           1      37.052 -43.364  20.512  0.00  0.00      Puro C  
HETATM   22  C           1      36.812 -42.478  19.299  0.00  0.00      Puro C  
HETATM   23  C           1      34.856 -45.587  18.729  0.00  0.00      Puro C  
HETATM   24  O           1      33.477 -45.470  18.440  0.00  0.00      Puro O  
HETATM   25  H           1      33.362 -44.923  17.659  0.00  0.00      Puro H  
HETATM   26  N           1      38.460 -43.392  20.923  0.00  0.00      Puro N  
HETATM   27  C           1      39.292 -44.277  20.578  0.00  0.00      Puro C  
HETATM   28  N           1      40.411 -44.016  21.103  0.00  0.00      Puro N  
HETATM   29  C           1      40.276 -42.952  21.785  0.00  0.00      Puro C  
HETATM   30  C           1      38.999 -42.528  21.672  0.00  0.00      Puro C  
HETATM   31  C           1      41.160 -42.260  22.540  0.00  0.00      Puro C  
HETATM   32  N           1      38.585 -41.489  22.253  0.00  0.00      Puro N  
HETATM   33  C           1      39.463 -40.893  22.938  0.00  0.00      Puro C  
HETATM   34  N           1      40.676 -41.221  23.097  0.00  0.00      Puro N  
HETATM   35  N           1      42.387 -42.579  22.717  0.00  0.00      Puro N  
HETATM   36  C           1      42.803 -43.474  23.820  0.00  0.00      Puro C  
HETATM   37  C           1      43.375 -42.002  21.766  0.00  0.00      Puro C  
HETATM   38  O           1      36.430 -41.191  19.719  0.00  0.00      Puro O  
HETATM   39  H           1      36.379 -40.608  18.958  0.00  0.00      Puro H  
