# Supplementary material for: Simultaneous molecular docking of different ligands to His6-tagged organophosphorus hydrolase as an effective tool for assessing their effect on the enzyme
Source: PeerJ. 2019 Sep 12;7:e7684. doi: 10.7717/peerj.7684 (PMC6745196; doi:10.7717/peerj.7684)
Supplement: File S1 — XYZ coordinates of antibiotics (puromycin and ceftiofur) and AHLs (C4-, C8- and C12-HSL) docked to the surface of His6-OPH. [file peerj-07-7684-s004.zip › PDB files/Puromycin/Puromycin_out_10_5_model8.pdb]

REMARK   4 XXXX COMPLIES WITH FORMAT V. 2.0
HETATM    1  C           1      34.941 -22.978  11.531  0.00  0.00      Puro C  
HETATM    2  O           1      33.743 -22.912  11.664  0.00  0.00      Puro O  
HETATM    3  N           1      35.721 -21.896  11.237  0.00  0.00      Puro N  
HETATM    4  H           1      36.720 -22.051  11.098  0.00  0.00      Puro H  
HETATM    5  C           1      35.741 -24.256  11.719  0.00  0.00      Puro C  
HETATM    6  C           1      36.285 -24.476  13.141  0.00  0.00      Puro C  
HETATM    7  C           1      36.626 -25.893  13.558  0.00  0.00      Puro C  
HETATM    8  C           1      35.951 -26.932  13.037  0.00  0.00      Puro C  
HETATM    9  C           1      36.202 -28.191  13.430  0.00  0.00      Puro C  
HETATM   10  C           1      37.138 -28.491  14.349  0.00  0.00      Puro C  
HETATM   11  C           1      37.803 -27.439  14.869  0.00  0.00      Puro C  
HETATM   12  C           1      37.559 -26.177  14.483  0.00  0.00      Puro C  
HETATM   13  O           1      37.308 -29.804  14.720  0.00  0.00      Puro O  
HETATM   14  C           1      37.002 -30.813  13.786  0.00  0.00      Puro C  
HETATM   15  N           1      36.881 -24.232  10.783  0.00  0.00      Puro N  
HETATM   16  H           1      36.594 -23.839   9.870  0.00  0.00      Puro H  
HETATM   17  H           1      37.198 -25.195  10.573  0.00  0.00      Puro H  
HETATM   18  C           1      35.205 -20.531  11.099  0.00  0.00      Puro C  
HETATM   19  C           1      34.993 -20.088   9.650  0.00  0.00      Puro C  
HETATM   20  O           1      35.275 -18.715   9.642  0.00  0.00      Puro O  
HETATM   21  C           1      36.421 -18.554  10.446  0.00  0.00      Puro C  
HETATM   22  C           1      36.232 -19.514  11.611  0.00  0.00      Puro C  
HETATM   23  C           1      33.591 -20.343   9.130  0.00  0.00      Puro C  
HETATM   24  O           1      32.858 -19.134   9.123  0.00  0.00      Puro O  
HETATM   25  H           1      33.431 -18.414   9.397  0.00  0.00      Puro H  
HETATM   26  N           1      36.677 -17.177  10.884  0.00  0.00      Puro N  
HETATM   27  C           1      35.794 -16.280  10.987  0.00  0.00      Puro C  
HETATM   28  N           1      36.339 -15.210  11.381  0.00  0.00      Puro N  
HETATM   29  C           1      37.580 -15.443  11.527  0.00  0.00      Puro C  
HETATM   30  C           1      37.816 -16.734  11.208  0.00  0.00      Puro C  
HETATM   31  C           1      38.596 -14.641  11.917  0.00  0.00      Puro C  
HETATM   32  N           1      38.971 -17.236  11.260  0.00  0.00      Puro N  
HETATM   33  C           1      39.870 -16.432  11.634  0.00  0.00      Puro C  
HETATM   34  N           1      39.736 -15.213  11.950  0.00  0.00      Puro N  
HETATM   35  N           1      38.482 -13.406  12.235  0.00  0.00      Puro N  
HETATM   36  C           1      38.458 -12.970  13.649  0.00  0.00      Puro C  
HETATM   37  C           1      38.369 -12.432  11.115  0.00  0.00      Puro C  
HETATM   38  O           1      37.457 -20.131  11.921  0.00  0.00      Puro O  
HETATM   39  H           1      37.830 -19.725  12.708  0.00  0.00      Puro H  
