# Supplementary material for: Simultaneous molecular docking of different ligands to His6-tagged organophosphorus hydrolase as an effective tool for assessing their effect on the enzyme
Source: PeerJ. 2019 Sep 12;7:e7684. doi: 10.7717/peerj.7684 (PMC6745196; doi:10.7717/peerj.7684)
Supplement: File S1 — XYZ coordinates of antibiotics (puromycin and ceftiofur) and AHLs (C4-, C8- and C12-HSL) docked to the surface of His6-OPH. [file peerj-07-7684-s004.zip › PDB files/Puromycin/Puromycin_out_10_5_model9.pdb]

REMARK   4 XXXX COMPLIES WITH FORMAT V. 2.0
HETATM    1  C           1      36.351 -18.321  48.510  0.00  0.00      Puro C  
HETATM    2  O           1      35.496 -19.038  48.970  0.00  0.00      Puro O  
HETATM    3  N           1      37.279 -18.752  47.604  0.00  0.00      Puro N  
HETATM    4  H           1      37.994 -18.090  47.302  0.00  0.00      Puro H  
HETATM    5  C           1      36.479 -16.843  48.838  0.00  0.00      Puro C  
HETATM    6  C           1      36.545 -15.912  47.616  0.00  0.00      Puro C  
HETATM    7  C           1      35.709 -14.649  47.642  0.00  0.00      Puro C  
HETATM    8  C           1      34.473 -14.644  47.112  0.00  0.00      Puro C  
HETATM    9  C           1      33.735 -13.523  47.079  0.00  0.00      Puro C  
HETATM   10  C           1      34.173 -12.351  47.575  0.00  0.00      Puro C  
HETATM   11  C           1      35.416 -12.367  48.097  0.00  0.00      Puro C  
HETATM   12  C           1      36.163 -13.483  48.134  0.00  0.00      Puro C  
HETATM   13  O           1      33.366 -11.243  47.470  0.00  0.00      Puro O  
HETATM   14  C           1      33.700 -10.094  48.214  0.00  0.00      Puro C  
HETATM   15  N           1      37.705 -16.650  49.637  0.00  0.00      Puro N  
HETATM   16  H           1      37.724 -17.305  50.437  0.00  0.00      Puro H  
HETATM   17  H           1      37.714 -15.706  50.062  0.00  0.00      Puro H  
HETATM   18  C           1      37.313 -20.109  47.054  0.00  0.00      Puro C  
HETATM   19  C           1      38.539 -20.923  47.472  0.00  0.00      Puro C  
HETATM   20  O           1      38.827 -21.743  46.373  0.00  0.00      Puro O  
HETATM   21  C           1      38.666 -20.929  45.234  0.00  0.00      Puro C  
HETATM   22  C           1      37.448 -20.066  45.526  0.00  0.00      Puro C  
HETATM   23  C           1      38.321 -21.763  48.717  0.00  0.00      Puro C  
HETATM   24  O           1      36.981 -21.636  49.150  0.00  0.00      Puro O  
HETATM   25  H           1      36.889 -20.829  49.663  0.00  0.00      Puro H  
HETATM   26  N           1      38.551 -21.660  43.967  0.00  0.00      Puro N  
HETATM   27  C           1      38.573 -22.918  43.859  0.00  0.00      Puro C  
HETATM   28  N           1      38.458 -23.228  42.639  0.00  0.00      Puro N  
HETATM   29  C           1      38.362 -22.147  41.977  0.00  0.00      Puro C  
HETATM   30  C           1      38.417 -21.108  42.838  0.00  0.00      Puro C  
HETATM   31  C           1      38.229 -21.925  40.649  0.00  0.00      Puro C  
HETATM   32  N           1      38.348 -19.911  42.448  0.00  0.00      Puro N  
HETATM   33  C           1      38.223 -19.778  41.199  0.00  0.00      Puro C  
HETATM   34  N           1      38.163 -20.694  40.325  0.00  0.00      Puro N  
HETATM   35  N           1      38.172 -22.835  39.751  0.00  0.00      Puro N  
HETATM   36  C           1      39.366 -23.624  39.372  0.00  0.00      Puro C  
HETATM   37  C           1      36.852 -23.059  39.103  0.00  0.00      Puro C  
HETATM   38  O           1      37.673 -18.756  45.066  0.00  0.00      Puro O  
HETATM   39  H           1      38.608 -18.639  44.880  0.00  0.00      Puro H  
