# Supplementary material for: Simultaneous molecular docking of different ligands to His6-tagged organophosphorus hydrolase as an effective tool for assessing their effect on the enzyme
Source: PeerJ. 2019 Sep 12;7:e7684. doi: 10.7717/peerj.7684 (PMC6745196; doi:10.7717/peerj.7684)
Supplement: File S1 — XYZ coordinates of antibiotics (puromycin and ceftiofur) and AHLs (C4-, C8- and C12-HSL) docked to the surface of His6-OPH. [file peerj-07-7684-s004.zip › PDB files/Puromycin/Puromycin_out_7_5_model1.pdb]

REMARK   4 XXXX COMPLIES WITH FORMAT V. 2.0
HETATM    1  C           1      36.364 -18.529  10.580  0.00  0.00      Puro C  
HETATM    2  O           1      35.572 -18.567   9.670  0.00  0.00      Puro O  
HETATM    3  N           1      36.480 -19.522  11.511  0.00  0.00      Puro N  
HETATM    4  H           1      37.145 -19.386  12.273  0.00  0.00      Puro H  
HETATM    5  C           1      37.362 -17.402  10.783  0.00  0.00      Puro C  
HETATM    6  C           1      36.744 -15.996  10.866  0.00  0.00      Puro C  
HETATM    7  C           1      37.326 -15.024  11.872  0.00  0.00      Puro C  
HETATM    8  C           1      38.654 -14.979  12.080  0.00  0.00      Puro C  
HETATM    9  C           1      39.186 -14.163  13.002  0.00  0.00      Puro C  
HETATM   10  C           1      38.438 -13.339  13.760  0.00  0.00      Puro C  
HETATM   11  C           1      37.108 -13.398  13.547  0.00  0.00      Puro C  
HETATM   12  C           1      36.566 -14.213  12.628  0.00  0.00      Puro C  
HETATM   13  O           1      39.060 -12.559  14.706  0.00  0.00      Puro O  
HETATM   14  C           1      40.349 -12.927  15.142  0.00  0.00      Puro C  
HETATM   15  N           1      38.321 -17.423   9.661  0.00  0.00      Puro N  
HETATM   16  H           1      38.010 -18.086   8.930  0.00  0.00      Puro H  
HETATM   17  H           1      39.239 -17.783   9.977  0.00  0.00      Puro H  
HETATM   18  C           1      35.699 -20.762  11.483  0.00  0.00      Puro C  
HETATM   19  C           1      34.825 -20.976  12.720  0.00  0.00      Puro C  
HETATM   20  O           1      34.805 -22.363  12.920  0.00  0.00      Puro O  
HETATM   21  C           1      36.126 -22.801  12.697  0.00  0.00      Puro C  
HETATM   22  C           1      36.626 -21.982  11.517  0.00  0.00      Puro C  
HETATM   23  C           1      33.411 -20.443  12.572  0.00  0.00      Puro C  
HETATM   24  O           1      33.396 -19.389  11.630  0.00  0.00      Puro O  
HETATM   25  H           1      34.014 -19.587  10.922  0.00  0.00      Puro H  
HETATM   26  N           1      36.267 -24.246  12.484  0.00  0.00      Puro N  
HETATM   27  C           1      36.168 -24.820  11.364  0.00  0.00      Puro C  
HETATM   28  N           1      36.334 -26.063  11.522  0.00  0.00      Puro N  
HETATM   29  C           1      36.542 -26.267  12.760  0.00  0.00      Puro C  
HETATM   30  C           1      36.505 -25.080  13.404  0.00  0.00      Puro C  
HETATM   31  C           1      36.768 -27.409  13.448  0.00  0.00      Puro C  
HETATM   32  N           1      36.677 -24.989  14.649  0.00  0.00      Puro N  
HETATM   33  C           1      36.885 -26.092  15.227  0.00  0.00      Puro C  
HETATM   34  N           1      36.935 -27.244  14.701  0.00  0.00      Puro N  
HETATM   35  N           1      36.817 -28.581  12.937  0.00  0.00      Puro N  
HETATM   36  C           1      35.757 -29.582  13.194  0.00  0.00      Puro C  
HETATM   37  C           1      37.991 -28.891  12.078  0.00  0.00      Puro C  
HETATM   38  O           1      37.964 -21.607  11.733  0.00  0.00      Puro O  
HETATM   39  H           1      38.117 -20.737  11.356  0.00  0.00      Puro H  
