# Supplementary material for: Simultaneous molecular docking of different ligands to His6-tagged organophosphorus hydrolase as an effective tool for assessing their effect on the enzyme
Source: PeerJ. 2019 Sep 12;7:e7684. doi: 10.7717/peerj.7684 (PMC6745196; doi:10.7717/peerj.7684)
Supplement: File S1 — XYZ coordinates of antibiotics (puromycin and ceftiofur) and AHLs (C4-, C8- and C12-HSL) docked to the surface of His6-OPH. [file peerj-07-7684-s004.zip › PDB files/Puromycin/Puromycin_out_7_5_model10.pdb]

REMARK   4 XXXX COMPLIES WITH FORMAT V. 2.0
HETATM    1  C           1      11.901 -22.842  30.401  0.00  0.00      Puro C  
HETATM    2  O           1      12.307 -22.442  31.464  0.00  0.00      Puro O  
HETATM    3  N           1      11.253 -24.036  30.250  0.00  0.00      Puro N  
HETATM    4  H           1      10.984 -24.316  29.306  0.00  0.00      Puro H  
HETATM    5  C           1      12.012 -22.056  29.106  0.00  0.00      Puro C  
HETATM    6  C           1      12.709 -20.691  29.234  0.00  0.00      Puro C  
HETATM    7  C           1      13.520 -20.195  28.053  0.00  0.00      Puro C  
HETATM    8  C           1      14.333 -19.133  28.189  0.00  0.00      Puro C  
HETATM    9  C           1      15.020 -18.647  27.144  0.00  0.00      Puro C  
HETATM   10  C           1      14.951 -19.189  25.914  0.00  0.00      Puro C  
HETATM   11  C           1      14.127 -20.249  25.790  0.00  0.00      Puro C  
HETATM   12  C           1      13.434 -20.742  26.828  0.00  0.00      Puro C  
HETATM   13  O           1      15.663 -18.607  24.891  0.00  0.00      Puro O  
HETATM   14  C           1      15.874 -19.348  23.711  0.00  0.00      Puro C  
HETATM   15  N           1      10.652 -21.836  28.578  0.00  0.00      Puro N  
HETATM   16  H           1      10.068 -21.338  29.272  0.00  0.00      Puro H  
HETATM   17  H           1      10.172 -22.741  28.423  0.00  0.00      Puro H  
HETATM   18  C           1      10.935 -24.938  31.360  0.00  0.00      Puro C  
HETATM   19  C           1      11.840 -26.168  31.443  0.00  0.00      Puro C  
HETATM   20  O           1      11.020 -27.194  31.931  0.00  0.00      Puro O  
HETATM   21  C           1       9.791 -27.057  31.256  0.00  0.00      Puro C  
HETATM   22  C           1       9.547 -25.559  31.166  0.00  0.00      Puro C  
HETATM   23  C           1      13.047 -25.982  32.344  0.00  0.00      Puro C  
HETATM   24  O           1      12.915 -24.780  33.075  0.00  0.00      Puro O  
HETATM   25  H           1      13.491 -24.811  33.843  0.00  0.00      Puro H  
HETATM   26  N           1       8.669 -27.778  31.867  0.00  0.00      Puro N  
HETATM   27  C           1       8.462 -27.864  33.110  0.00  0.00      Puro C  
HETATM   28  N           1       7.422 -28.555  33.307  0.00  0.00      Puro N  
HETATM   29  C           1       6.973 -28.904  32.170  0.00  0.00      Puro C  
HETATM   30  C           1       7.780 -28.396  31.214  0.00  0.00      Puro C  
HETATM   31  C           1       5.897 -29.649  31.829  0.00  0.00      Puro C  
HETATM   32  N           1       7.569 -28.592  29.987  0.00  0.00      Puro N  
HETATM   33  C           1       6.548 -29.293  29.741  0.00  0.00      Puro C  
HETATM   34  N           1       5.742 -29.806  30.573  0.00  0.00      Puro N  
HETATM   35  N           1       5.075 -30.180  32.654  0.00  0.00      Puro N  
HETATM   36  C           1       5.529 -31.119  33.703  0.00  0.00      Puro C  
HETATM   37  C           1       3.641 -29.811  32.505  0.00  0.00      Puro C  
HETATM   38  O           1       9.011 -25.239  29.906  0.00  0.00      Puro O  
HETATM   39  H           1       8.870 -24.291  29.849  0.00  0.00      Puro H  
