# Supplementary material for: Simultaneous molecular docking of different ligands to His6-tagged organophosphorus hydrolase as an effective tool for assessing their effect on the enzyme
Source: PeerJ. 2019 Sep 12;7:e7684. doi: 10.7717/peerj.7684 (PMC6745196; doi:10.7717/peerj.7684)
Supplement: File S1 — XYZ coordinates of antibiotics (puromycin and ceftiofur) and AHLs (C4-, C8- and C12-HSL) docked to the surface of His6-OPH. [file peerj-07-7684-s004.zip › PDB files/Puromycin/Puromycin_out_7_5_model11.pdb]

REMARK   4 XXXX COMPLIES WITH FORMAT V. 2.0
HETATM    1  C           1      27.846 -14.413  47.586  0.00  0.00      Puro C  
HETATM    2  O           1      27.275 -13.845  46.687  0.00  0.00      Puro O  
HETATM    3  N           1      27.292 -15.443  48.291  0.00  0.00      Puro N  
HETATM    4  H           1      27.829 -15.835  49.065  0.00  0.00      Puro H  
HETATM    5  C           1      29.267 -14.091  48.018  0.00  0.00      Puro C  
HETATM    6  C           1      30.336 -14.292  46.931  0.00  0.00      Puro C  
HETATM    7  C           1      31.669 -13.594  47.110  0.00  0.00      Puro C  
HETATM    8  C           1      32.816 -14.281  46.976  0.00  0.00      Puro C  
HETATM    9  C           1      34.006 -13.695  47.181  0.00  0.00      Puro C  
HETATM   10  C           1      34.127 -12.398  47.518  0.00  0.00      Puro C  
HETATM   11  C           1      32.969 -11.721  47.658  0.00  0.00      Puro C  
HETATM   12  C           1      31.774 -12.299  47.456  0.00  0.00      Puro C  
HETATM   13  O           1      35.383 -11.884  47.743  0.00  0.00      Puro O  
HETATM   14  C           1      35.500 -10.534  48.129  0.00  0.00      Puro C  
HETATM   15  N           1      29.607 -14.949  49.169  0.00  0.00      Puro N  
HETATM   16  H           1      30.606 -14.842  49.420  0.00  0.00      Puro H  
HETATM   17  H           1      29.499 -15.948  48.921  0.00  0.00      Puro H  
HETATM   18  C           1      25.969 -16.006  48.008  0.00  0.00      Puro C  
HETATM   19  C           1      25.000 -15.950  49.191  0.00  0.00      Puro C  
HETATM   20  O           1      24.209 -17.100  49.072  0.00  0.00      Puro O  
HETATM   21  C           1      25.093 -18.139  48.716  0.00  0.00      Puro C  
HETATM   22  C           1      26.074 -17.512  47.737  0.00  0.00      Puro C  
HETATM   23  C           1      24.128 -14.708  49.210  0.00  0.00      Puro C  
HETATM   24  O           1      24.886 -13.587  48.800  0.00  0.00      Puro O  
HETATM   25  H           1      25.119 -13.683  47.874  0.00  0.00      Puro H  
HETATM   26  N           1      24.445 -19.340  48.178  0.00  0.00      Puro N  
HETATM   27  C           1      23.319 -19.355  47.606  0.00  0.00      Puro C  
HETATM   28  N           1      23.046 -20.541  47.266  0.00  0.00      Puro N  
HETATM   29  C           1      24.017 -21.277  47.630  0.00  0.00      Puro C  
HETATM   30  C           1      24.946 -20.500  48.227  0.00  0.00      Puro C  
HETATM   31  C           1      24.216 -22.610  47.512  0.00  0.00      Puro C  
HETATM   32  N           1      26.019 -20.975  48.689  0.00  0.00      Puro N  
HETATM   33  C           1      26.139 -22.223  48.543  0.00  0.00      Puro C  
HETATM   34  N           1      25.320 -23.022  47.998  0.00  0.00      Puro N  
HETATM   35  N           1      23.399 -23.433  46.971  0.00  0.00      Puro N  
HETATM   36  C           1      23.428 -23.710  45.517  0.00  0.00      Puro C  
HETATM   37  C           1      22.417 -24.095  47.872  0.00  0.00      Puro C  
HETATM   38  O           1      27.371 -17.992  47.992  0.00  0.00      Puro O  
HETATM   39  H           1      27.952 -17.744  47.268  0.00  0.00      Puro H  
