# Supplementary material for: Simultaneous molecular docking of different ligands to His6-tagged organophosphorus hydrolase as an effective tool for assessing their effect on the enzyme
Source: PeerJ. 2019 Sep 12;7:e7684. doi: 10.7717/peerj.7684 (PMC6745196; doi:10.7717/peerj.7684)
Supplement: File S1 — XYZ coordinates of antibiotics (puromycin and ceftiofur) and AHLs (C4-, C8- and C12-HSL) docked to the surface of His6-OPH. [file peerj-07-7684-s004.zip › PDB files/Puromycin/Puromycin_out_7_5_model12.pdb]

REMARK   4 XXXX COMPLIES WITH FORMAT V. 2.0
HETATM    1  C           1      35.881 -18.923  49.436  0.00  0.00      Puro C  
HETATM    2  O           1      34.844 -19.527  49.569  0.00  0.00      Puro O  
HETATM    3  N           1      36.931 -19.394  48.700  0.00  0.00      Puro N  
HETATM    4  H           1      37.786 -18.838  48.679  0.00  0.00      Puro H  
HETATM    5  C           1      36.136 -17.547  50.027  0.00  0.00      Puro C  
HETATM    6  C           1      37.107 -16.666  49.222  0.00  0.00      Puro C  
HETATM    7  C           1      36.607 -15.320  48.737  0.00  0.00      Puro C  
HETATM    8  C           1      35.901 -15.231  47.597  0.00  0.00      Puro C  
HETATM    9  C           1      35.492 -14.043  47.123  0.00  0.00      Puro C  
HETATM   10  C           1      35.750 -12.883  47.755  0.00  0.00      Puro C  
HETATM   11  C           1      36.465 -12.985  48.894  0.00  0.00      Puro C  
HETATM   12  C           1      36.879 -14.168  49.375  0.00  0.00      Puro C  
HETATM   13  O           1      35.324 -11.707  47.184  0.00  0.00      Puro O  
HETATM   14  C           1      35.904 -10.498  47.618  0.00  0.00      Puro C  
HETATM   15  N           1      36.683 -17.720  51.386  0.00  0.00      Puro N  
HETATM   16  H           1      36.868 -16.800  51.824  0.00  0.00      Puro H  
HETATM   17  H           1      37.605 -18.189  51.349  0.00  0.00      Puro H  
HETATM   18  C           1      36.902 -20.653  47.951  0.00  0.00      Puro C  
HETATM   19  C           1      38.054 -21.603  48.284  0.00  0.00      Puro C  
HETATM   20  O           1      38.339 -22.269  47.084  0.00  0.00      Puro O  
HETATM   21  C           1      38.282 -21.285  46.077  0.00  0.00      Puro C  
HETATM   22  C           1      37.110 -20.392  46.454  0.00  0.00      Puro C  
HETATM   23  C           1      37.727 -22.603  49.378  0.00  0.00      Puro C  
HETATM   24  O           1      36.547 -22.206  50.049  0.00  0.00      Puro O  
HETATM   25  H           1      35.874 -21.982  49.402  0.00  0.00      Puro H  
HETATM   26  N           1      38.178 -21.809  44.711  0.00  0.00      Puro N  
HETATM   27  C           1      37.985 -23.023  44.419  0.00  0.00      Puro C  
HETATM   28  N           1      37.951 -23.143  43.161  0.00  0.00      Puro N  
HETATM   29  C           1      38.124 -21.987  42.661  0.00  0.00      Puro C  
HETATM   30  C           1      38.270 -21.100  43.668  0.00  0.00      Puro C  
HETATM   31  C           1      38.180 -21.574  41.374  0.00  0.00      Puro C  
HETATM   32  N           1      38.460 -19.872  43.456  0.00  0.00      Puro N  
HETATM   33  C           1      38.500 -19.556  42.234  0.00  0.00      Puro C  
HETATM   34  N           1      38.373 -20.321  41.232  0.00  0.00      Puro N  
HETATM   35  N           1      38.061 -22.331  40.350  0.00  0.00      Puro N  
HETATM   36  C           1      39.232 -23.003  39.743  0.00  0.00      Puro C  
HETATM   37  C           1      36.690 -22.500  39.795  0.00  0.00      Puro C  
HETATM   38  O           1      37.438 -19.048  46.206  0.00  0.00      Puro O  
HETATM   39  H           1      36.647 -18.507  46.276  0.00  0.00      Puro H  
