# Supplementary material for: Simultaneous molecular docking of different ligands to His6-tagged organophosphorus hydrolase as an effective tool for assessing their effect on the enzyme
Source: PeerJ. 2019 Sep 12;7:e7684. doi: 10.7717/peerj.7684 (PMC6745196; doi:10.7717/peerj.7684)
Supplement: File S1 — XYZ coordinates of antibiotics (puromycin and ceftiofur) and AHLs (C4-, C8- and C12-HSL) docked to the surface of His6-OPH. [file peerj-07-7684-s004.zip › PDB files/Puromycin/Puromycin_out_7_5_model2.pdb]

REMARK   4 XXXX COMPLIES WITH FORMAT V. 2.0
HETATM    1  C           1      24.088  -0.170  17.926  0.00  0.00      Puro C  
HETATM    2  O           1      24.017  -0.583  16.794  0.00  0.00      Puro O  
HETATM    3  N           1      24.808  -0.794  18.905  0.00  0.00      Puro N  
HETATM    4  H           1      24.776  -0.400  19.846  0.00  0.00      Puro H  
HETATM    5  C           1      23.430   1.115  18.398  0.00  0.00      Puro C  
HETATM    6  C           1      23.243   2.185  17.309  0.00  0.00      Puro C  
HETATM    7  C           1      24.447   3.018  16.920  0.00  0.00      Puro C  
HETATM    8  C           1      24.502   4.322  17.244  0.00  0.00      Puro C  
HETATM    9  C           1      25.535   5.090  16.865  0.00  0.00      Puro C  
HETATM   10  C           1      26.573   4.610  16.155  0.00  0.00      Puro C  
HETATM   11  C           1      26.503   3.304  15.830  0.00  0.00      Puro C  
HETATM   12  C           1      25.473   2.527  16.203  0.00  0.00      Puro C  
HETATM   13  O           1      27.575   5.474  15.779  0.00  0.00      Puro O  
HETATM   14  C           1      27.224   6.774  15.366  0.00  0.00      Puro C  
HETATM   15  N           1      24.255   1.690  19.478  0.00  0.00      Puro N  
HETATM   16  H           1      24.933   0.992  19.828  0.00  0.00      Puro H  
HETATM   17  H           1      23.667   1.927  20.296  0.00  0.00      Puro H  
HETATM   18  C           1      25.612  -2.000  18.684  0.00  0.00      Puro C  
HETATM   19  C           1      25.050  -3.256  19.353  0.00  0.00      Puro C  
HETATM   20  O           1      26.173  -4.008  19.721  0.00  0.00      Puro O  
HETATM   21  C           1      27.102  -3.084  20.240  0.00  0.00      Puro C  
HETATM   22  C           1      26.987  -1.857  19.348  0.00  0.00      Puro C  
HETATM   23  C           1      24.138  -4.072  18.456  0.00  0.00      Puro C  
HETATM   24  O           1      24.118  -3.510  17.159  0.00  0.00      Puro O  
HETATM   25  H           1      25.014  -3.286  16.896  0.00  0.00      Puro H  
HETATM   26  N           1      28.477  -3.584  20.341  0.00  0.00      Puro N  
HETATM   27  C           1      29.054  -4.282  19.461  0.00  0.00      Puro C  
HETATM   28  N           1      30.225  -4.552  19.853  0.00  0.00      Puro N  
HETATM   29  C           1      30.381  -4.015  20.994  0.00  0.00      Puro C  
HETATM   30  C           1      29.241  -3.371  21.326  0.00  0.00      Puro C  
HETATM   31  C           1      31.437  -4.010  21.839  0.00  0.00      Puro C  
HETATM   32  N           1      29.116  -2.749  22.415  0.00  0.00      Puro N  
HETATM   33  C           1      30.140  -2.784  23.153  0.00  0.00      Puro C  
HETATM   34  N           1      31.243  -3.362  22.920  0.00  0.00      Puro N  
HETATM   35  N           1      32.557  -4.591  21.624  0.00  0.00      Puro N  
HETATM   36  C           1      32.798  -5.988  22.051  0.00  0.00      Puro C  
HETATM   37  C           1      33.605  -3.795  20.931  0.00  0.00      Puro C  
HETATM   38  O           1      27.063  -0.692  20.131  0.00  0.00      Puro O  
HETATM   39  H           1      27.176  -0.933  21.054  0.00  0.00      Puro H  
