# Supplementary material for: Simultaneous molecular docking of different ligands to His6-tagged organophosphorus hydrolase as an effective tool for assessing their effect on the enzyme
Source: PeerJ. 2019 Sep 12;7:e7684. doi: 10.7717/peerj.7684 (PMC6745196; doi:10.7717/peerj.7684)
Supplement: File S1 — XYZ coordinates of antibiotics (puromycin and ceftiofur) and AHLs (C4-, C8- and C12-HSL) docked to the surface of His6-OPH. [file peerj-07-7684-s004.zip › PDB files/Puromycin/Puromycin_out_7_5_model3.pdb]

REMARK   4 XXXX COMPLIES WITH FORMAT V. 2.0
HETATM    1  C           1      25.805 -18.783  48.398  0.00  0.00      Puro C  
HETATM    2  O           1      24.822 -18.176  48.746  0.00  0.00      Puro O  
HETATM    3  N           1      26.933 -18.171  47.928  0.00  0.00      Puro N  
HETATM    4  H           1      27.701 -18.764  47.613  0.00  0.00      Puro H  
HETATM    5  C           1      25.936 -20.294  48.478  0.00  0.00      Puro C  
HETATM    6  C           1      24.624 -21.043  48.765  0.00  0.00      Puro C  
HETATM    7  C           1      23.884 -21.651  47.591  0.00  0.00      Puro C  
HETATM    8  C           1      23.858 -22.985  47.424  0.00  0.00      Puro C  
HETATM    9  C           1      23.252 -23.541  46.364  0.00  0.00      Puro C  
HETATM   10  C           1      22.630 -22.812  45.418  0.00  0.00      Puro C  
HETATM   11  C           1      22.669 -21.476  45.593  0.00  0.00      Puro C  
HETATM   12  C           1      23.274 -20.910  46.650  0.00  0.00      Puro C  
HETATM   13  O           1      22.063 -23.460  44.346  0.00  0.00      Puro O  
HETATM   14  C           1      20.825 -22.996  43.857  0.00  0.00      Puro C  
HETATM   15  N           1      26.901 -20.620  49.546  0.00  0.00      Puro N  
HETATM   16  H           1      27.022 -21.644  49.626  0.00  0.00      Puro H  
HETATM   17  H           1      26.537 -20.319  50.467  0.00  0.00      Puro H  
HETATM   18  C           1      27.097 -16.717  47.842  0.00  0.00      Puro C  
HETATM   19  C           1      27.224 -16.188  46.412  0.00  0.00      Puro C  
HETATM   20  O           1      28.091 -15.091  46.503  0.00  0.00      Puro O  
HETATM   21  C           1      29.119 -15.487  47.382  0.00  0.00      Puro C  
HETATM   22  C           1      28.427 -16.288  48.474  0.00  0.00      Puro C  
HETATM   23  C           1      25.903 -15.767  45.795  0.00  0.00      Puro C  
HETATM   24  O           1      24.874 -15.863  46.759  0.00  0.00      Puro O  
HETATM   25  H           1      24.504 -16.749  46.742  0.00  0.00      Puro H  
HETATM   26  N           1      29.930 -14.386  47.916  0.00  0.00      Puro N  
HETATM   27  C           1      29.586 -13.640  48.875  0.00  0.00      Puro C  
HETATM   28  N           1      30.499 -12.792  49.084  0.00  0.00      Puro N  
HETATM   29  C           1      31.427 -13.013  48.244  0.00  0.00      Puro C  
HETATM   30  C           1      31.068 -14.062  47.472  0.00  0.00      Puro C  
HETATM   31  C           1      32.611 -12.391  48.040  0.00  0.00      Puro C  
HETATM   32  N           1      31.807 -14.497  46.548  0.00  0.00      Puro N  
HETATM   33  C           1      32.895 -13.871  46.415  0.00  0.00      Puro C  
HETATM   34  N           1      33.308 -12.882  47.092  0.00  0.00      Puro N  
HETATM   35  N           1      33.042 -11.389  48.709  0.00  0.00      Puro N  
HETATM   36  C           1      33.329 -11.490  50.157  0.00  0.00      Puro C  
HETATM   37  C           1      33.236 -10.116  47.963  0.00  0.00      Puro C  
HETATM   38  O           1      29.215 -17.400  48.819  0.00  0.00      Puro O  
HETATM   39  H           1      29.940 -17.485  48.194  0.00  0.00      Puro H  
