# Supplementary material for: Simultaneous molecular docking of different ligands to His6-tagged organophosphorus hydrolase as an effective tool for assessing their effect on the enzyme
Source: PeerJ. 2019 Sep 12;7:e7684. doi: 10.7717/peerj.7684 (PMC6745196; doi:10.7717/peerj.7684)
Supplement: File S1 — XYZ coordinates of antibiotics (puromycin and ceftiofur) and AHLs (C4-, C8- and C12-HSL) docked to the surface of His6-OPH. [file peerj-07-7684-s004.zip › PDB files/Puromycin/Puromycin_out_7_5_model4.pdb]

REMARK   4 XXXX COMPLIES WITH FORMAT V. 2.0
HETATM    1  C           1      10.109 -26.658  32.355  0.00  0.00      Puro C  
HETATM    2  O           1      10.704 -27.272  31.504  0.00  0.00      Puro O  
HETATM    3  N           1      10.652 -25.602  33.032  0.00  0.00      Puro N  
HETATM    4  H           1      10.094 -25.170  33.769  0.00  0.00      Puro H  
HETATM    5  C           1       8.671 -26.944  32.752  0.00  0.00      Puro C  
HETATM    6  C           1       7.986 -28.059  31.945  0.00  0.00      Puro C  
HETATM    7  C           1       7.142 -29.065  32.700  0.00  0.00      Puro C  
HETATM    8  C           1       7.522 -29.490  33.918  0.00  0.00      Puro C  
HETATM    9  C           1       6.817 -30.418  34.582  0.00  0.00      Puro C  
HETATM   10  C           1       5.693 -30.969  34.086  0.00  0.00      Puro C  
HETATM   11  C           1       5.326 -30.540  32.861  0.00  0.00      Puro C  
HETATM   12  C           1       6.026 -29.613  32.188  0.00  0.00      Puro C  
HETATM   13  O           1       5.049 -31.939  34.818  0.00  0.00      Puro O  
HETATM   14  C           1       4.010 -31.548  35.686  0.00  0.00      Puro C  
HETATM   15  N           1       7.889 -25.704  32.590  0.00  0.00      Puro N  
HETATM   16  H           1       7.148 -25.644  33.309  0.00  0.00      Puro H  
HETATM   17  H           1       7.385 -25.709  31.685  0.00  0.00      Puro H  
HETATM   18  C           1      11.990 -25.066  32.770  0.00  0.00      Puro C  
HETATM   19  C           1      12.413 -25.134  31.301  0.00  0.00      Puro C  
HETATM   20  O           1      13.797 -25.352  31.328  0.00  0.00      Puro O  
HETATM   21  C           1      14.017 -26.302  32.344  0.00  0.00      Puro C  
HETATM   22  C           1      13.058 -25.923  33.462  0.00  0.00      Puro C  
HETATM   23  C           1      12.090 -23.878  30.512  0.00  0.00      Puro C  
HETATM   24  O           1      10.703 -23.617  30.578  0.00  0.00      Puro O  
HETATM   25  H           1      10.228 -24.447  30.669  0.00  0.00      Puro H  
HETATM   26  N           1      15.407 -26.404  32.801  0.00  0.00      Puro N  
HETATM   27  C           1      15.906 -25.724  33.741  0.00  0.00      Puro C  
HETATM   28  N           1      17.121 -26.044  33.881  0.00  0.00      Puro N  
HETATM   29  C           1      17.383 -26.939  33.016  0.00  0.00      Puro C  
HETATM   30  C           1      16.264 -27.189  32.303  0.00  0.00      Puro C  
HETATM   31  C           1      18.528 -27.605  32.744  0.00  0.00      Puro C  
HETATM   32  N           1      16.240 -28.037  31.370  0.00  0.00      Puro N  
HETATM   33  C           1      17.341 -28.621  31.172  0.00  0.00      Puro C  
HETATM   34  N           1      18.433 -28.448  31.792  0.00  0.00      Puro N  
HETATM   35  N           1      19.641 -27.440  33.354  0.00  0.00      Puro N  
HETATM   36  C           1      20.061 -28.337  34.454  0.00  0.00      Puro C  
HETATM   37  C           1      20.489 -26.301  32.909  0.00  0.00      Puro C  
HETATM   38  O           1      12.500 -27.085  34.024  0.00  0.00      Puro O  
HETATM   39  H           1      11.704 -27.323  33.542  0.00  0.00      Puro H  
