# Supplementary material for: Simultaneous molecular docking of different ligands to His6-tagged organophosphorus hydrolase as an effective tool for assessing their effect on the enzyme
Source: PeerJ. 2019 Sep 12;7:e7684. doi: 10.7717/peerj.7684 (PMC6745196; doi:10.7717/peerj.7684)
Supplement: File S1 — XYZ coordinates of antibiotics (puromycin and ceftiofur) and AHLs (C4-, C8- and C12-HSL) docked to the surface of His6-OPH. [file peerj-07-7684-s004.zip › PDB files/Puromycin/Puromycin_out_7_5_model5.pdb]

REMARK   4 XXXX COMPLIES WITH FORMAT V. 2.0
HETATM    1  C           1      23.992 -25.674  46.597  0.00  0.00      Puro C  
HETATM    2  O           1      23.054 -26.069  47.246  0.00  0.00      Puro O  
HETATM    3  N           1      24.160 -24.363  46.249  0.00  0.00      Puro N  
HETATM    4  H           1      24.958 -24.125  45.660  0.00  0.00      Puro H  
HETATM    5  C           1      25.126 -26.566  46.124  0.00  0.00      Puro C  
HETATM    6  C           1      26.405 -26.493  46.974  0.00  0.00      Puro C  
HETATM    7  C           1      26.619 -27.563  48.027  0.00  0.00      Puro C  
HETATM    8  C           1      25.600 -27.955  48.810  0.00  0.00      Puro C  
HETATM    9  C           1      25.779 -28.863  49.782  0.00  0.00      Puro C  
HETATM   10  C           1      26.971 -29.441  50.025  0.00  0.00      Puro C  
HETATM   11  C           1      27.987 -29.033  49.237  0.00  0.00      Puro C  
HETATM   12  C           1      27.818 -28.124  48.263  0.00  0.00      Puro C  
HETATM   13  O           1      27.075 -30.337  51.062  0.00  0.00      Puro O  
HETATM   14  C           1      26.207 -30.198  52.163  0.00  0.00      Puro C  
HETATM   15  N           1      25.466 -26.190  44.738  0.00  0.00      Puro N  
HETATM   16  H           1      24.628 -25.847  44.239  0.00  0.00      Puro H  
HETATM   17  H           1      25.777 -27.020  44.204  0.00  0.00      Puro H  
HETATM   18  C           1      23.256 -23.287  46.662  0.00  0.00      Puro C  
HETATM   19  C           1      22.725 -22.439  45.506  0.00  0.00      Puro C  
HETATM   20  O           1      22.592 -21.146  46.030  0.00  0.00      Puro O  
HETATM   21  C           1      23.742 -20.930  46.815  0.00  0.00      Puro C  
HETATM   22  C           1      24.004 -22.255  47.515  0.00  0.00      Puro C  
HETATM   23  C           1      21.398 -22.923  44.949  0.00  0.00      Puro C  
HETATM   24  O           1      21.031 -22.132  43.836  0.00  0.00      Puro O  
HETATM   25  H           1      20.840 -21.238  44.131  0.00  0.00      Puro H  
HETATM   26  N           1      23.645 -19.805  47.751  0.00  0.00      Puro N  
HETATM   27  C           1      23.434 -19.917  48.991  0.00  0.00      Puro C  
HETATM   28  N           1      23.402 -18.765  49.509  0.00  0.00      Puro N  
HETATM   29  C           1      23.597 -17.921  48.579  0.00  0.00      Puro C  
HETATM   30  C           1      23.763 -18.591  47.418  0.00  0.00      Puro C  
HETATM   31  C           1      23.650 -16.569  48.600  0.00  0.00      Puro C  
HETATM   32  N           1      23.971 -17.996  46.326  0.00  0.00      Puro N  
HETATM   33  C           1      24.010 -16.737  46.419  0.00  0.00      Puro C  
HETATM   34  N           1      23.865 -16.033  47.463  0.00  0.00      Puro N  
HETATM   35  N           1      23.501 -15.841  49.641  0.00  0.00      Puro N  
HETATM   36  C           1      24.654 -15.443  50.479  0.00  0.00      Puro C  
HETATM   37  C           1      22.113 -15.419  49.972  0.00  0.00      Puro C  
HETATM   38  O           1      25.386 -22.513  47.540  0.00  0.00      Puro O  
HETATM   39  H           1      25.716 -22.580  46.640  0.00  0.00      Puro H  
