# Supplementary material for: Simultaneous molecular docking of different ligands to His6-tagged organophosphorus hydrolase as an effective tool for assessing their effect on the enzyme
Source: PeerJ. 2019 Sep 12;7:e7684. doi: 10.7717/peerj.7684 (PMC6745196; doi:10.7717/peerj.7684)
Supplement: File S1 — XYZ coordinates of antibiotics (puromycin and ceftiofur) and AHLs (C4-, C8- and C12-HSL) docked to the surface of His6-OPH. [file peerj-07-7684-s004.zip › PDB files/Puromycin/Puromycin_out_7_5_model6.pdb]

REMARK   4 XXXX COMPLIES WITH FORMAT V. 2.0
HETATM    1  C           1      26.350 -15.087  47.097  0.00  0.00      Puro C  
HETATM    2  O           1      25.752 -14.881  46.069  0.00  0.00      Puro O  
HETATM    3  N           1      26.047 -16.114  47.945  0.00  0.00      Puro N  
HETATM    4  H           1      26.576 -16.186  48.815  0.00  0.00      Puro H  
HETATM    5  C           1      27.541 -14.264  47.559  0.00  0.00      Puro C  
HETATM    6  C           1      28.879 -15.021  47.586  0.00  0.00      Puro C  
HETATM    7  C           1      30.155 -14.209  47.482  0.00  0.00      Puro C  
HETATM    8  C           1      30.430 -13.261  48.395  0.00  0.00      Puro C  
HETATM    9  C           1      31.528 -12.496  48.293  0.00  0.00      Puro C  
HETATM   10  C           1      32.418 -12.633  47.292  0.00  0.00      Puro C  
HETATM   11  C           1      32.126 -13.582  46.379  0.00  0.00      Puro C  
HETATM   12  C           1      31.030 -14.351  46.472  0.00  0.00      Puro C  
HETATM   13  O           1      33.499 -11.785  47.244  0.00  0.00      Puro O  
HETATM   14  C           1      33.442 -10.578  47.968  0.00  0.00      Puro C  
HETATM   15  N           1      27.261 -13.764  48.919  0.00  0.00      Puro N  
HETATM   16  H           1      27.543 -12.773  49.007  0.00  0.00      Puro H  
HETATM   17  H           1      27.835 -14.270  49.616  0.00  0.00      Puro H  
HETATM   18  C           1      25.003 -17.108  47.683  0.00  0.00      Puro C  
HETATM   19  C           1      23.965 -17.233  48.800  0.00  0.00      Puro C  
HETATM   20  O           1      23.595 -18.585  48.806  0.00  0.00      Puro O  
HETATM   21  C           1      24.791 -19.311  48.639  0.00  0.00      Puro C  
HETATM   22  C           1      25.605 -18.518  47.628  0.00  0.00      Puro C  
HETATM   23  C           1      22.746 -16.352  48.605  0.00  0.00      Puro C  
HETATM   24  O           1      22.940 -15.509  47.487  0.00  0.00      Puro O  
HETATM   25  H           1      22.087 -15.223  47.153  0.00  0.00      Puro H  
HETATM   26  N           1      24.609 -20.713  48.244  0.00  0.00      Puro N  
HETATM   27  C           1      25.206 -21.692  48.773  0.00  0.00      Puro C  
HETATM   28  N           1      24.834 -22.757  48.204  0.00  0.00      Puro N  
HETATM   29  C           1      23.992 -22.438  47.306  0.00  0.00      Puro C  
HETATM   30  C           1      23.831 -21.097  47.325  0.00  0.00      Puro C  
HETATM   31  C           1      23.307 -23.195  46.419  0.00  0.00      Puro C  
HETATM   32  N           1      23.050 -20.506  46.531  0.00  0.00      Puro N  
HETATM   33  C           1      22.443 -21.273  45.733  0.00  0.00      Puro C  
HETATM   34  N           1      22.535 -22.534  45.649  0.00  0.00      Puro N  
HETATM   35  N           1      23.391 -24.468  46.315  0.00  0.00      Puro N  
HETATM   36  C           1      22.866 -25.366  47.368  0.00  0.00      Puro C  
HETATM   37  C           1      24.046 -25.000  45.090  0.00  0.00      Puro C  
HETATM   38  O           1      26.959 -18.515  48.007  0.00  0.00      Puro O  
HETATM   39  H           1      27.210 -19.393  48.304  0.00  0.00      Puro H  
