# Supplementary material for: Simultaneous molecular docking of different ligands to His6-tagged organophosphorus hydrolase as an effective tool for assessing their effect on the enzyme
Source: PeerJ. 2019 Sep 12;7:e7684. doi: 10.7717/peerj.7684 (PMC6745196; doi:10.7717/peerj.7684)
Supplement: File S1 — XYZ coordinates of antibiotics (puromycin and ceftiofur) and AHLs (C4-, C8- and C12-HSL) docked to the surface of His6-OPH. [file peerj-07-7684-s004.zip › PDB files/Puromycin/Puromycin_out_7_5_model7.pdb]

REMARK   4 XXXX COMPLIES WITH FORMAT V. 2.0
HETATM    1  C           1      39.906 -12.434  12.924  0.00  0.00      Puro C  
HETATM    2  O           1      40.011 -11.787  11.911  0.00  0.00      Puro O  
HETATM    3  N           1      38.881 -13.310  13.148  0.00  0.00      Puro N  
HETATM    4  H           1      38.846 -13.782  14.052  0.00  0.00      Puro H  
HETATM    5  C           1      40.917 -12.398  14.057  0.00  0.00      Puro C  
HETATM    6  C           1      41.950 -13.537  14.041  0.00  0.00      Puro C  
HETATM    7  C           1      43.304 -13.257  13.421  0.00  0.00      Puro C  
HETATM    8  C           1      44.416 -13.795  13.951  0.00  0.00      Puro C  
HETATM    9  C           1      45.629 -13.519  13.449  0.00  0.00      Puro C  
HETATM   10  C           1      45.809 -12.708  12.391  0.00  0.00      Puro C  
HETATM   11  C           1      44.687 -12.169  11.872  0.00  0.00      Puro C  
HETATM   12  C           1      43.469 -12.437  12.368  0.00  0.00      Puro C  
HETATM   13  O           1      47.090 -12.451  11.960  0.00  0.00      Puro O  
HETATM   14  C           1      47.652 -13.293  10.980  0.00  0.00      Puro C  
HETATM   15  N           1      40.183 -12.453  15.336  0.00  0.00      Puro N  
HETATM   16  H           1      39.965 -11.499  15.673  0.00  0.00      Puro H  
HETATM   17  H           1      40.775 -12.870  16.076  0.00  0.00      Puro H  
HETATM   18  C           1      37.827 -13.600  12.172  0.00  0.00      Puro C  
HETATM   19  C           1      36.426 -13.697  12.777  0.00  0.00      Puro C  
HETATM   20  O           1      35.762 -14.663  12.010  0.00  0.00      Puro O  
HETATM   21  C           1      36.697 -15.697  11.802  0.00  0.00      Puro C  
HETATM   22  C           1      38.025 -14.995  11.566  0.00  0.00      Puro C  
HETATM   23  C           1      35.658 -12.388  12.758  0.00  0.00      Puro C  
HETATM   24  O           1      34.350 -12.596  13.251  0.00  0.00      Puro O  
HETATM   25  H           1      34.186 -13.539  13.330  0.00  0.00      Puro H  
HETATM   26  N           1      36.352 -16.631  10.724  0.00  0.00      Puro N  
HETATM   27  C           1      36.848 -16.604   9.563  0.00  0.00      Puro C  
HETATM   28  N           1      36.339 -17.535   8.876  0.00  0.00      Puro N  
HETATM   29  C           1      35.513 -18.152   9.620  0.00  0.00      Puro C  
HETATM   30  C           1      35.515 -17.572  10.840  0.00  0.00      Puro C  
HETATM   31  C           1      34.708 -19.210   9.370  0.00  0.00      Puro C  
HETATM   32  N           1      34.781 -17.984  11.778  0.00  0.00      Puro N  
HETATM   33  C           1      34.058 -18.974  11.475  0.00  0.00      Puro C  
HETATM   34  N           1      33.995 -19.576  10.362  0.00  0.00      Puro N  
HETATM   35  N           1      34.626 -19.827   8.252  0.00  0.00      Puro N  
HETATM   36  C           1      33.694 -19.385   7.191  0.00  0.00      Puro C  
HETATM   37  C           1      35.509 -21.011   8.071  0.00  0.00      Puro C  
HETATM   38  O           1      39.055 -15.697  12.217  0.00  0.00      Puro O  
HETATM   39  H           1      39.906 -15.396  11.887  0.00  0.00      Puro H  
