# Supplementary material for: Simultaneous molecular docking of different ligands to His6-tagged organophosphorus hydrolase as an effective tool for assessing their effect on the enzyme
Source: PeerJ. 2019 Sep 12;7:e7684. doi: 10.7717/peerj.7684 (PMC6745196; doi:10.7717/peerj.7684)
Supplement: File S1 — XYZ coordinates of antibiotics (puromycin and ceftiofur) and AHLs (C4-, C8- and C12-HSL) docked to the surface of His6-OPH. [file peerj-07-7684-s004.zip › PDB files/Puromycin/Puromycin_out_7_5_model8.pdb]

REMARK   4 XXXX COMPLIES WITH FORMAT V. 2.0
HETATM    1  C           1      11.842 -26.255  32.428  0.00  0.00      Puro C  
HETATM    2  O           1      12.097 -27.035  33.313  0.00  0.00      Puro O  
HETATM    3  N           1      10.695 -26.313  31.689  0.00  0.00      Puro N  
HETATM    4  H           1      10.582 -25.641  30.929  0.00  0.00      Puro H  
HETATM    5  C           1      12.734 -25.084  32.053  0.00  0.00      Puro C  
HETATM    6  C           1      13.914 -24.837  33.008  0.00  0.00      Puro C  
HETATM    7  C           1      15.056 -25.834  32.997  0.00  0.00      Puro C  
HETATM    8  C           1      15.779 -26.047  34.110  0.00  0.00      Puro C  
HETATM    9  C           1      16.826 -26.887  34.108  0.00  0.00      Puro C  
HETATM   10  C           1      17.207 -27.569  33.012  0.00  0.00      Puro C  
HETATM   11  C           1      16.478 -27.342  31.901  0.00  0.00      Puro C  
HETATM   12  C           1      15.430 -26.503  31.892  0.00  0.00      Puro C  
HETATM   13  O           1      18.312 -28.384  33.088  0.00  0.00      Puro O  
HETATM   14  C           1      19.246 -28.159  34.120  0.00  0.00      Puro C  
HETATM   15  N           1      11.906 -23.864  32.012  0.00  0.00      Puro N  
HETATM   16  H           1      11.966 -23.415  31.082  0.00  0.00      Puro H  
HETATM   17  H           1      12.269 -23.157  32.675  0.00  0.00      Puro H  
HETATM   18  C           1       9.627 -27.291  31.915  0.00  0.00      Puro C  
HETATM   19  C           1       8.596 -27.362  30.787  0.00  0.00      Puro C  
HETATM   20  O           1       7.380 -27.655  31.419  0.00  0.00      Puro O  
HETATM   21  C           1       7.349 -26.859  32.580  0.00  0.00      Puro C  
HETATM   22  C           1       8.771 -26.882  33.121  0.00  0.00      Puro C  
HETATM   23  C           1       8.911 -28.409  29.734  0.00  0.00      Puro C  
HETATM   24  O           1      10.304 -28.647  29.701  0.00  0.00      Puro O  
HETATM   25  H           1      10.667 -28.533  30.583  0.00  0.00      Puro H  
HETATM   26  N           1       6.357 -27.267  33.581  0.00  0.00      Puro N  
HETATM   27  C           1       6.620 -27.926  34.626  0.00  0.00      Puro C  
HETATM   28  N           1       5.550 -28.119  35.270  0.00  0.00      Puro N  
HETATM   29  C           1       4.605 -27.572  34.617  0.00  0.00      Puro C  
HETATM   30  C           1       5.123 -27.004  33.507  0.00  0.00      Puro C  
HETATM   31  C           1       3.278 -27.497  34.866  0.00  0.00      Puro C  
HETATM   32  N           1       4.404 -26.391  32.671  0.00  0.00      Puro N  
HETATM   33  C           1       3.177 -26.359  32.968  0.00  0.00      Puro C  
HETATM   34  N           1       2.612 -26.863  33.983  0.00  0.00      Puro N  
HETATM   35  N           1       2.688 -28.004  35.883  0.00  0.00      Puro N  
HETATM   36  C           1       2.206 -29.404  35.879  0.00  0.00      Puro C  
HETATM   37  C           1       2.505 -27.119  37.064  0.00  0.00      Puro C  
HETATM   38  O           1       9.121 -25.603  33.590  0.00  0.00      Puro O  
HETATM   39  H           1       8.803 -25.495  34.490  0.00  0.00      Puro H  
