# Supplementary material for: Simultaneous molecular docking of different ligands to His6-tagged organophosphorus hydrolase as an effective tool for assessing their effect on the enzyme
Source: PeerJ. 2019 Sep 12;7:e7684. doi: 10.7717/peerj.7684 (PMC6745196; doi:10.7717/peerj.7684)
Supplement: File S1 — XYZ coordinates of antibiotics (puromycin and ceftiofur) and AHLs (C4-, C8- and C12-HSL) docked to the surface of His6-OPH. [file peerj-07-7684-s004.zip › PDB files/Puromycin/Puromycin_out_7_5_model9.pdb]

REMARK   4 XXXX COMPLIES WITH FORMAT V. 2.0
HETATM    1  C           1      24.158 -17.423  48.278  0.00  0.00      Puro C  
HETATM    2  O           1      24.454 -16.960  49.353  0.00  0.00      Puro O  
HETATM    3  N           1      24.441 -18.710  47.916  0.00  0.00      Puro N  
HETATM    4  H           1      24.194 -19.004  46.970  0.00  0.00      Puro H  
HETATM    5  C           1      23.394 -16.657  47.212  0.00  0.00      Puro C  
HETATM    6  C           1      24.242 -16.191  46.017  0.00  0.00      Puro C  
HETATM    7  C           1      25.654 -15.715  46.292  0.00  0.00      Puro C  
HETATM    8  C           1      25.886 -14.427  46.599  0.00  0.00      Puro C  
HETATM    9  C           1      27.134 -13.974  46.796  0.00  0.00      Puro C  
HETATM   10  C           1      28.217 -14.769  46.712  0.00  0.00      Puro C  
HETATM   11  C           1      27.971 -16.056  46.396  0.00  0.00      Puro C  
HETATM   12  C           1      26.727 -16.519  46.196  0.00  0.00      Puro C  
HETATM   13  O           1      29.463 -14.216  46.896  0.00  0.00      Puro O  
HETATM   14  C           1      29.917 -14.000  48.212  0.00  0.00      Puro C  
HETATM   15  N           1      22.783 -15.470  47.841  0.00  0.00      Puro N  
HETATM   16  H           1      23.012 -14.616  47.303  0.00  0.00      Puro H  
HETATM   17  H           1      23.185 -15.311  48.781  0.00  0.00      Puro H  
HETATM   18  C           1      25.087 -19.683  48.800  0.00  0.00      Puro C  
HETATM   19  C           1      26.610 -19.736  48.664  0.00  0.00      Puro C  
HETATM   20  O           1      26.952 -21.075  48.893  0.00  0.00      Puro O  
HETATM   21  C           1      25.987 -21.841  48.209  0.00  0.00      Puro C  
HETATM   22  C           1      24.670 -21.110  48.423  0.00  0.00      Puro C  
HETATM   23  C           1      27.344 -18.829  49.634  0.00  0.00      Puro C  
HETATM   24  O           1      28.690 -19.244  49.749  0.00  0.00      Puro O  
HETATM   25  H           1      28.807 -20.076  49.283  0.00  0.00      Puro H  
HETATM   26  N           1      25.924 -23.251  48.610  0.00  0.00      Puro N  
HETATM   27  C           1      26.306 -23.699  49.727  0.00  0.00      Puro C  
HETATM   28  N           1      26.122 -24.949  49.754  0.00  0.00      Puro N  
HETATM   29  C           1      25.617 -25.286  48.637  0.00  0.00      Puro C  
HETATM   30  C           1      25.477 -24.179  47.876  0.00  0.00      Puro C  
HETATM   31  C           1      25.243 -26.494  48.158  0.00  0.00      Puro C  
HETATM   32  N           1      25.000 -24.224  46.710  0.00  0.00      Puro N  
HETATM   33  C           1      24.671 -25.382  46.329  0.00  0.00      Puro C  
HETATM   34  N           1      24.768 -26.468  46.975  0.00  0.00      Puro N  
HETATM   35  N           1      25.339 -27.602  48.792  0.00  0.00      Puro N  
HETATM   36  C           1      26.630 -28.316  48.911  0.00  0.00      Puro C  
HETATM   37  C           1      24.091 -28.139  49.399  0.00  0.00      Puro C  
HETATM   38  O           1      23.918 -21.130  47.234  0.00  0.00      Puro O  
HETATM   39  H           1      23.296 -21.861  47.262  0.00  0.00      Puro H  
